# Supplementary material for: (−)-Kolavenic acid
Source: Acta Crystallogr Sect E Struct Rep Online. 2008 May 17;64(Pt 6):o1114. doi: 10.1107/S1600536808014402 (PMC2961406; doi:10.1107/S1600536808014402)
Supplement: Supplementary file 1 [file e-64-o1114-sup1.cif]

##############################################################################
###                                                                        ###
###        Electronic paper (Acta Crystallographica Section E)             ###
###                                                                        ###
##############################################################################
#                                                                            #
# This CIF contains the data in a paper accepted for publication in Acta     #
# Crystallographica Section E. It conforms to the requirements of Notes      #
# for Authors for Section E, and has been peer reviewed under the auspices   #
# of the IUCr Commission on Journals.                                        #
#                                                                            #
# Full details of the Crystallographic Information File format               #
# are given in the paper "The Crystallographic Information File (CIF):       #
# a New Standard Archive File for Crystallography" by S. R. Hall, F. H.      #
# Allen and I. D. Brown [Acta Cryst. (1991), A47, 655-685].                  #
#                                                                            #
# The current version of the core CIF dictionary is obtainable from          #
# ftp://ftp.iucr.org/pub/cif_core.dic. The current version number is 2.4.    #
#                                                                            #
# Software is freely available for graphical display of the structure(s) in  #
# this CIF.  For information consult the CIF home page http://www.iucr.org/  #
# cif/home.html                                                              #
#                                                                            #
# This file may be used for bona fide research purposes within the           #
# scientific community so long as proper attribution is given to the journal # 
# article from which it was obtained.                                        #
#                                                                            #
##############################################################################
                                             
data_global
_audit_creation_method     SHELXL-97
_journal_date_recd_electronic     2008-05-07
_journal_date_accepted     2008-05-13
_journal_name_full     'Acta Crystallographica, Section E'
_journal_year     2008
_journal_volume     64
_journal_issue      6
_journal_page_first     o1114
_journal_page_last     o1114
_journal_paper_category     QO
_journal_coeditor_code     NG2455
_publ_contact_author_name     ' Julio Zukerman-Schpector '
_publ_contact_author_address
;
    Departmento de Qu\'imica,
    Universidade Federal de S\~ao Carlos,
    C.P. 676,
    13565-905 S\~o Carlos -SP,
    Brazil
;
_publ_contact_author_email     julio@power.ufscar.br
_publ_contact_author_fax     ' 55 16 33518097 '
_publ_contact_author_phone     ' 55 16 33518350 '
_publ_section_title
;
(-)-Kolavenic acid
;
loop_
    _publ_author_name
    _publ_author_address
    'Zukerman-Schpector, Julio'
;
Department of Chemistry,
Universidade Federal de S\~ao Carlos,
13565-905 S\~ao Carlos
SP
Brazil
;
    'Sousa Madureira, Lucas'
;
Department of Chemistry,
Universidade Federal de S\~ao Carlos,
13565-905 S\~ao Carlos
SP
Brazil
;
    'Messiano, Gisele B.'
;
Chemistry Institute, S\~ao Paulo State University,
UNESP,14801-970, Araraquara, SP, Brazil
;
    'Lopes, Lucia M. X.'
;
Chemistry Institute, S\~ao Paulo State University,
UNESP,14801-970, Araraquara, SP, Brazil
;
    'Tiekink, Edward R. T.'
;
Department of Chemistry, The University of Texas at San Antonio,
One UTSA Circle, San Antonio, Texas 78249-0698, USA
;
data_I
_audit_creation_method     SHELXL-97
_chemical_name_systematic
;
(<i>E</i>)-3-methyl-5-(1,2,4a,5-tetramethyl-1,2,3,4,4a,7,8,8a-\
octahydronaphthalen-1-yl)pent-2-enoic acid
;
_chemical_name_common     '(-)-Kolavenic acid'
_chemical_formula_moiety     'C20 H32 O2'
_chemical_formula_sum     'C20 H32 O2'
_chemical_formula_iupac     'C20 H32 O2'
_chemical_formula_weight     304.46
_chemical_melting_point     ?
_symmetry_cell_setting     orthorhombic
_symmetry_space_group_name_H-M     'P 21 21 21'
_symmetry_space_group_name_Hall     'P 2ac 2ab'
loop_
    _symmetry_equiv_pos_as_xyz
    'x, y, z'
    '-x+1/2, -y, z+1/2'
    '-x, y+1/2, -z+1/2'
    'x+1/2, -y+1/2, -z'
_cell_length_a     12.5122(3)
_cell_length_b     15.5439(4)
_cell_length_c     19.1969(4)
_cell_angle_alpha     90
_cell_angle_beta     90
_cell_angle_gamma     90
_cell_volume     3733.57(15)
_cell_formula_units_Z     8
_cell_measurement_reflns_used     9536
_cell_measurement_theta_min     2.3
_cell_measurement_theta_max     21.8
_cell_measurement_temperature     291(2)
_exptl_crystal_description     irregular
_exptl_crystal_colour     colourless
_exptl_crystal_size_max     0.42
_exptl_crystal_size_mid     0.20
_exptl_crystal_size_min     0.18
_exptl_crystal_density_diffrn     1.083
_exptl_crystal_density_meas     ?
_exptl_crystal_density_method     'not measured'
_exptl_crystal_F_000     1344
_exptl_absorpt_coefficient_mu     0.067
_exptl_absorpt_correction_type     none
_exptl_absorpt_process_details     ?
_exptl_absorpt_correction_T_min     ?
_exptl_absorpt_correction_T_max     ?
_exptl_special_details
;
;
_diffrn_ambient_temperature     291(2)
_diffrn_radiation_type     MoK\a
_diffrn_radiation_wavelength     0.71073
_diffrn_radiation_source     'fine-focus sealed tube'
_diffrn_radiation_monochromator     graphite
_diffrn_measurement_device_type     'Bruker APEXII CCD area-detector'
_diffrn_measurement_method     '\f and \w'
_diffrn_detector_area_resol_mean     ?
_diffrn_reflns_number     48366
_diffrn_reflns_av_R_equivalents     0.052
_diffrn_reflns_av_sigmaI/netI     0.047
_diffrn_reflns_theta_min     2.7
_diffrn_reflns_theta_max     30.5
_diffrn_reflns_theta_full     30.5
_diffrn_measured_fraction_theta_max     0.995
_diffrn_measured_fraction_theta_full     0.995
_diffrn_reflns_limit_h_min     -17
_diffrn_reflns_limit_h_max     17
_diffrn_reflns_limit_k_min     -22
_diffrn_reflns_limit_k_max     21
_diffrn_reflns_limit_l_min     -27
_diffrn_reflns_limit_l_max     23
_diffrn_standards_number     0
_diffrn_standards_interval_count     0
_diffrn_standards_interval_time     ?
_diffrn_standards_decay_%     '< 1'
_refine_special_details
;
Refinement of <i>F</i>^2^ against ALL reflections. The weighted <i>R</i>-factor
<i>wR</i> and goodness of fit <i>S</i> are based on <i>F</i>^2^, conventional
<i>R</i>-factors <i>R</i> are based on <i>F</i>, with <i>F</i> set to zero for
negative <i>F</i>^2^. The threshold expression of <i>F</i>^2^ >
\s(<i>F</i>^2^) is used only for calculating <i>R</i>-factors(gt) <i>etc</i>.
and is not relevant to the choice of reflections for refinement.
<i>R</i>-factors based on <i>F</i>^2^ are statistically about twice as large
as those based on <i>F</i>, and <i>R</i>- factors based on ALL data will be
even larger.
;
_reflns_number_total     6240
_reflns_number_gt     3146
_reflns_threshold_expression     I>2\s(I)
_refine_ls_structure_factor_coef     Fsqd
_refine_ls_matrix_type     full
_refine_ls_R_factor_all     0.122
_refine_ls_R_factor_gt     0.050
_refine_ls_wR_factor_gt     0.110
_refine_ls_wR_factor_ref     0.134
_refine_ls_goodness_of_fit_ref     0.998
_refine_ls_restrained_S_all     0.998
_refine_ls_number_reflns     6240
_refine_ls_number_parameters     407
_refine_ls_number_restraints     0
_refine_ls_hydrogen_treatment     constr
_refine_ls_weighting_scheme     calc
_refine_ls_weighting_details
                 'calc w=1/[\s^2^(Fo^2^)+(0.0656P)^2^] where P=(Fo^2^+2Fc^2^)/3'
_atom_sites_solution_hydrogens     geom
_atom_sites_solution_primary     direct
_atom_sites_solution_secondary     difmap
_refine_ls_shift/su_max     ?
_refine_ls_shift/su_max_lt     0.001
_refine_ls_shift/su_mean     0.001
_refine_diff_density_max     0.11
_refine_diff_density_min     -0.12
_refine_ls_extinction_method     none
_refine_ls_extinction_coef     ?
_refine_ls_abs_structure_details     'Friedel pairs were merged'
loop_
    _atom_type_symbol
    _atom_type_description
    _atom_type_scat_dispersion_real
    _atom_type_scat_dispersion_imag
    _atom_type_scat_source
    'C' 'C' 0.0033 0.0016
                         'International Tables Vol C Tables 4.2.6.8 and 6.1.1.4'
    'H' 'H' 0.0000 0.0000
                         'International Tables Vol C Tables 4.2.6.8 and 6.1.1.4'
    'O' 'O' 0.0106 0.0060
                         'International Tables Vol C Tables 4.2.6.8 and 6.1.1.4'
_computing_data_collection     'APEX2, COSMO and BIS (Bruker, 2006)'
_computing_cell_refinement     'SAINT (Bruker, 2006)'
_computing_data_reduction     'SAINT (Bruker, 2006)'
_computing_structure_solution     'SIR97 (Altomare <i>et al.</i>, 1999)'
_computing_structure_refinement     'SHELXL97 (Sheldrick, 2008)'
_computing_molecular_graphics     'DIAMOND (Brandenburg, 2006)'
_computing_publication_material     'WinGX (Farrugia, 1999)'
loop_
    _atom_site_type_symbol
    _atom_site_label
    _atom_site_fract_x
    _atom_site_fract_y
    _atom_site_fract_z
    _atom_site_U_iso_or_equiv
    _atom_site_adp_type
    _atom_site_calc_flag
    _atom_site_refinement_flags
    _atom_site_occupancy
    _atom_site_disorder_assembly
    _atom_site_disorder_group
    O O101 1.0346(2) 1.00268(16) 0.40732(10) 0.0971(7) Uani d . 1 . .
    H H101 1.0583 1.0109 0.4466 0.117 Uiso calc R 1 . .
    O O102 0.92225(17) 0.92145(12) 0.46736(8) 0.0785(5) Uani d . 1 . .
    C C101 0.76320(18) 0.77650(14) 0.14588(11) 0.0507(5) Uani d . 1 . .
    C C102 0.65232(18) 0.81476(17) 0.12872(11) 0.0595(6) Uani d . 1 . .
    H H102 0.6514 0.8730 0.1484 0.071 Uiso calc R 1 . .
    C C103 0.63223(19) 0.82452(18) 0.05042(12) 0.0629(6) Uani d . 1 . .
    H H10C 0.6296 0.7679 0.0293 0.076 Uiso calc R 1 . .
    H H10D 0.5633 0.8517 0.0433 0.076 Uiso calc R 1 . .
    C C104 0.71754(19) 0.87743(17) 0.01459(11) 0.0598(6) Uani d . 1 . .
    H H10A 0.7174 0.9351 0.0338 0.072 Uiso calc R 1 . .
    H H10B 0.7009 0.8817 -0.0346 0.072 Uiso calc R 1 . .
    C C105 0.83006(17) 0.83772(14) 0.02341(10) 0.0517(5) Uani d . 1 . .
    C C106 0.9156(2) 0.89798(18) -0.00476(12) 0.0668(7) Uani d . 1 . .
    C C107 1.0092(2) 0.90785(19) 0.02659(14) 0.0747(8) Uani d . 1 . .
    H H107 1.0581 0.9448 0.0056 0.090 Uiso calc R 1 . .
    C C108 1.0430(2) 0.86495(19) 0.09252(15) 0.0764(8) Uani d . 1 . .
    H H10G 1.0494 0.9079 0.1290 0.092 Uiso calc R 1 . .
    H H10H 1.1128 0.8391 0.0858 0.092 Uiso calc R 1 . .
    C C109 0.96454(18) 0.79603(17) 0.11559(13) 0.0628(6) Uani d . 1 . .
    H H10E 0.9750 0.7837 0.1646 0.075 Uiso calc R 1 . .
    H H10F 0.9774 0.7436 0.0896 0.075 Uiso calc R 1 . .
    C C110 0.85005(16) 0.82610(14) 0.10350(10) 0.0473(5) Uani d . 1 . .
    H H110 0.8482 0.8847 0.1223 0.057 Uiso calc R 1 . .
    C C111 0.7674(2) 0.67820(15) 0.13196(13) 0.0672(7) Uani d . 1 . .
    H H11E 0.7390 0.6663 0.0865 0.101 Uiso calc R 1 . .
    H H11F 0.7256 0.6487 0.1665 0.101 Uiso calc R 1 . .
    H H11G 0.8401 0.6588 0.1343 0.101 Uiso calc R 1 . .
    C C112 0.5582(2) 0.7661(2) 0.16212(15) 0.0902(9) Uani d . 1 . .
    H H11N 0.5548 0.7089 0.1434 0.135 Uiso calc R 1 . .
    H H11O 0.4927 0.7958 0.1521 0.135 Uiso calc R 1 . .
    H H11P 0.5684 0.7632 0.2116 0.135 Uiso calc R 1 . .
    C C113 0.8360(2) 0.75442(18) -0.01978(12) 0.0678(7) Uani d . 1 . .
    H H11H 0.9004 0.7239 -0.0084 0.102 Uiso calc R 1 . .
    H H11I 0.8360 0.7685 -0.0685 0.102 Uiso calc R 1 . .
    H H11J 0.7753 0.7189 -0.0094 0.102 Uiso calc R 1 . .
    C C114 0.8941(3) 0.9435(2) -0.07248(15) 0.1023(11) Uani d . 1 . .
    H H11Q 0.9553 0.9772 -0.0852 0.153 Uiso calc R 1 . .
    H H11R 0.8331 0.9804 -0.0673 0.153 Uiso calc R 1 . .
    H H11S 0.8801 0.9018 -0.1082 0.153 Uiso calc R 1 . .
    C C115 0.7858(2) 0.78741(15) 0.22501(11) 0.0609(6) Uani d . 1 . .
    H H11A 0.7346 0.7525 0.2504 0.073 Uiso calc R 1 . .
    H H11B 0.8562 0.7642 0.2346 0.073 Uiso calc R 1 . .
    C C116 0.7812(3) 0.87882(18) 0.25429(12) 0.0834(9) Uani d . 1 . .
    H H11C 0.8247 0.9161 0.2253 0.100 Uiso calc R 1 . .
    H H11D 0.7081 0.8994 0.2519 0.100 Uiso calc R 1 . .
    C C117 0.8197(3) 0.88539(18) 0.32881(11) 0.0705(7) Uani d . 1 . .
    C C118 0.7538(3) 0.8379(2) 0.38179(14) 0.0987(10) Uani d . 1 . .
    H H11K 0.7705 0.8588 0.4276 0.148 Uiso calc R 1 . .
    H H11L 0.7695 0.7775 0.3792 0.148 Uiso calc R 1 . .
    H H11M 0.6793 0.8470 0.3724 0.148 Uiso calc R 1 . .
    C C119 0.9048(3) 0.93132(18) 0.34285(12) 0.0740(8) Uani d . 1 . .
    H H119 0.9387 0.9551 0.3043 0.089 Uiso calc R 1 . .
    C C120 0.9549(2) 0.95094(17) 0.41065(12) 0.0661(7) Uani d . 1 . .
    O O201 1.01800(18) 0.96623(14) 0.58806(10) 0.0910(6) Uani d . 1 . .
    H H201 1.0001 0.9486 0.5495 0.109 Uiso calc R 1 . .
    O O202 1.13450(18) 1.03856(14) 0.52400(10) 0.0910(6) Uani d . 1 . .
    C C201 1.19128(18) 1.20921(15) 0.85454(11) 0.0546(6) Uani d . 1 . .
    C C202 1.2484(2) 1.15676(16) 0.91200(12) 0.0658(7) Uani d . 1 . .
    H H202 1.2947 1.1154 0.8880 0.079 Uiso calc R 1 . .
    C C203 1.3211(2) 1.21238(19) 0.95685(12) 0.0782(8) Uani d . 1 . .
    H H20E 1.2778 1.2535 0.9823 0.094 Uiso calc R 1 . .
    H H20F 1.3571 1.1761 0.9906 0.094 Uiso calc R 1 . .
    C C204 1.4038(2) 1.26039(17) 0.91493(12) 0.0706(7) Uani d . 1 . .
    H H20A 1.4509 1.2192 0.8926 0.085 Uiso calc R 1 . .
    H H20B 1.4468 1.2952 0.9462 0.085 Uiso calc R 1 . .
    C C205 1.3545(2) 1.31906(15) 0.85873(10) 0.0560(6) Uani d . 1 . .
    C C206 1.4416(2) 1.35422(15) 0.81050(13) 0.0636(6) Uani d . 1 . .
    C C207 1.4261(2) 1.36223(17) 0.74262(13) 0.0719(7) Uani d . 1 . .
    H H207 1.4824 1.3844 0.7165 0.086 Uiso calc R 1 . .
    C C208 1.3270(2) 1.33897(19) 0.70427(12) 0.0768(8) Uani d . 1 . .
    H H20G 1.3420 1.2908 0.6737 0.092 Uiso calc R 1 . .
    H H20H 1.3054 1.3872 0.6755 0.092 Uiso calc R 1 . .
    C C209 1.2348(2) 1.31491(18) 0.75260(12) 0.0658(6) Uani d . 1 . .
    H H20C 1.1824 1.2814 0.7272 0.079 Uiso calc R 1 . .
    H H20D 1.2002 1.3667 0.7695 0.079 Uiso calc R 1 . .
    C C210 1.27730(17) 1.26243(14) 0.81438(10) 0.0496(5) Uani d . 1 . .
    H H210 1.3237 1.2190 0.7931 0.060 Uiso calc R 1 . .
    C C211 1.1011(2) 1.2658(2) 0.88417(15) 0.0793(8) Uani d . 1 . .
    H H21H 1.0777 1.3057 0.8492 0.119 Uiso calc R 1 . .
    H H21I 1.1270 1.2969 0.9239 0.119 Uiso calc R 1 . .
    H H21J 1.0422 1.2300 0.8979 0.119 Uiso calc R 1 . .
    C C212 1.1724(3) 1.1040(3) 0.95738(18) 0.1120(12) Uani d . 1 . .
    H H21Q 1.1314 1.1420 0.9864 0.168 Uiso calc R 1 . .
    H H21R 1.2129 1.0655 0.9861 0.168 Uiso calc R 1 . .
    H H21S 1.1250 1.0715 0.9281 0.168 Uiso calc R 1 . .
    C C213 1.3019(3) 1.39861(18) 0.89400(14) 0.0816(8) Uani d . 1 . .
    H H21E 1.3566 1.4348 0.9133 0.122 Uiso calc R 1 . .
    H H21F 1.2550 1.3797 0.9305 0.122 Uiso calc R 1 . .
    H H21G 1.2619 1.4304 0.8600 0.122 Uiso calc R 1 . .
    C C214 1.5467(3) 1.3827(2) 0.84228(17) 0.0938(10) Uani d . 1 . .
    H H21N 1.5892 1.4108 0.8075 0.141 Uiso calc R 1 . .
    H H21O 1.5844 1.3333 0.8596 0.141 Uiso calc R 1 . .
    H H21P 1.5330 1.4218 0.8799 0.141 Uiso calc R 1 . .
    C C215 1.1350(2) 1.14633(17) 0.80335(13) 0.0666(7) Uani d . 1 . .
    H H21A 1.0793 1.1168 0.8291 0.080 Uiso calc R 1 . .
    H H21B 1.0998 1.1808 0.7680 0.080 Uiso calc R 1 . .
    C C216 1.2006(2) 1.07826(18) 0.76594(14) 0.0746(7) Uani d . 1 . .
    H H21C 1.2620 1.1052 0.7441 0.089 Uiso calc R 1 . .
    H H21D 1.2267 1.0367 0.7996 0.089 Uiso calc R 1 . .
    C C217 1.1357(2) 1.03233(16) 0.71123(14) 0.0678(7) Uani d . 1 . .
    C C218 1.0479(3) 0.9751(2) 0.73784(15) 0.1064(12) Uani d . 1 . .
    H H21K 1.0457 0.9233 0.7107 0.160 Uiso calc R 1 . .
    H H21L 0.9807 1.0045 0.7341 0.160 Uiso calc R 1 . .
    H H21M 1.0613 0.9610 0.7857 0.160 Uiso calc R 1 . .
    C C219 1.1563(2) 1.04597(17) 0.64412(14) 0.0721(7) Uani d . 1 . .
    H H219 1.2155 1.0805 0.6353 0.087 Uiso calc R 1 . .
    C C220 1.1003(2) 1.01506(17) 0.58192(14) 0.0679(7) Uani d . 1 . .
loop_
    _atom_site_aniso_label
    _atom_site_aniso_U_11
    _atom_site_aniso_U_22
    _atom_site_aniso_U_33
    _atom_site_aniso_U_12
    _atom_site_aniso_U_13
    _atom_site_aniso_U_23
    O101 0.1228(18) 0.1026(16) 0.0661(11) -0.0288(16) -0.0021(12) 0.0042(11)
    O102 0.1089(14) 0.0789(12) 0.0478(8) -0.0094(11) -0.0006(9) 0.0002(8)
    C101 0.0526(13) 0.0479(13) 0.0516(11) 0.0024(11) 0.0030(9) -0.0041(10)
    C102 0.0501(13) 0.0707(16) 0.0576(12) 0.0062(13) 0.0043(10) -0.0132(11)
    C103 0.0501(13) 0.0779(17) 0.0608(12) 0.0097(13) -0.0028(10) -0.0154(12)
    C104 0.0632(15) 0.0679(16) 0.0484(11) 0.0089(13) -0.0080(10) -0.0058(11)
    C105 0.0519(13) 0.0542(14) 0.0489(10) -0.0026(11) 0.0019(9) -0.0062(10)
    C106 0.0736(18) 0.0674(17) 0.0595(13) -0.0055(14) 0.0091(12) -0.0003(11)
    C107 0.0674(18) 0.0759(19) 0.0808(17) -0.0213(15) 0.0112(14) 0.0013(15)
    C108 0.0547(15) 0.087(2) 0.0875(18) -0.0099(15) -0.0005(13) -0.0076(15)
    C109 0.0517(14) 0.0677(17) 0.0690(13) 0.0005(13) -0.0041(11) 0.0012(12)
    C110 0.0466(12) 0.0445(12) 0.0508(10) 0.0026(10) -0.0005(9) -0.0047(9)
    C111 0.0730(17) 0.0517(15) 0.0769(15) -0.0064(13) 0.0081(13) -0.0040(12)
    C112 0.0582(16) 0.130(3) 0.0824(18) -0.0045(18) 0.0165(14) -0.0002(18)
    C113 0.0678(16) 0.0763(17) 0.0595(13) -0.0024(14) 0.0094(12) -0.0217(12)
    C114 0.116(3) 0.114(3) 0.0773(18) -0.026(2) 0.0037(17) 0.0291(18)
    C115 0.0730(16) 0.0609(15) 0.0486(11) 0.0045(13) -0.0012(10) 0.0023(10)
    C116 0.134(3) 0.0673(17) 0.0486(12) 0.0166(18) -0.0167(14) -0.0087(11)
    C117 0.103(2) 0.0588(16) 0.0491(12) 0.0123(17) -0.0046(13) -0.0020(11)
    C118 0.115(2) 0.126(3) 0.0552(14) -0.016(2) 0.0099(15) -0.0095(16)
    C119 0.117(2) 0.0600(16) 0.0451(11) 0.0014(18) 0.0042(13) 0.0016(11)
    C120 0.092(2) 0.0499(14) 0.0563(13) 0.0022(15) 0.0011(13) 0.0026(11)
    O201 0.1098(16) 0.0939(15) 0.0694(11) -0.0434(13) -0.0103(11) -0.0026(11)
    O202 0.1104(16) 0.0877(14) 0.0749(11) -0.0261(13) 0.0126(11) -0.0057(10)
    C201 0.0578(13) 0.0531(14) 0.0528(11) 0.0057(12) -0.0021(10) 0.0010(10)
    C202 0.0770(17) 0.0646(16) 0.0557(12) -0.0001(14) -0.0019(12) 0.0094(11)
    C203 0.101(2) 0.088(2) 0.0464(11) 0.0010(17) -0.0109(13) 0.0033(12)
    C204 0.0850(17) 0.0684(16) 0.0584(12) -0.0051(15) -0.0223(13) -0.0048(12)
    C205 0.0695(15) 0.0471(13) 0.0513(10) 0.0029(12) -0.0058(11) -0.0102(9)
    C206 0.0709(16) 0.0483(14) 0.0717(15) 0.0015(13) -0.0016(12) -0.0070(11)
    C207 0.0831(19) 0.0599(16) 0.0726(16) -0.0003(14) 0.0096(14) 0.0064(12)
    C208 0.088(2) 0.086(2) 0.0563(13) 0.0049(17) -0.0013(13) 0.0107(13)
    C209 0.0720(16) 0.0679(16) 0.0577(13) 0.0086(14) -0.0099(11) 0.0063(12)
    C210 0.0562(13) 0.0474(13) 0.0452(10) 0.0077(11) -0.0029(9) -0.0053(9)
    C211 0.0693(16) 0.084(2) 0.0841(16) 0.0134(16) 0.0101(14) -0.0062(15)
    C212 0.103(2) 0.129(3) 0.105(2) -0.019(2) 0.0017(19) 0.051(2)
    C213 0.104(2) 0.0619(16) 0.0795(16) 0.0050(16) 0.0102(16) -0.0254(13)
    C214 0.091(2) 0.085(2) 0.105(2) -0.0210(19) -0.0075(18) -0.0182(18)
    C215 0.0614(15) 0.0675(16) 0.0710(14) -0.0013(14) -0.0095(12) -0.0035(12)
    C216 0.0775(18) 0.0654(17) 0.0807(16) -0.0008(15) -0.0161(14) -0.0152(13)
    C217 0.0700(16) 0.0535(15) 0.0798(16) -0.0062(14) -0.0103(13) -0.0049(12)
    C218 0.141(3) 0.101(2) 0.0775(18) -0.054(2) -0.020(2) 0.0130(17)
    C219 0.0713(17) 0.0640(17) 0.0810(16) -0.0178(14) 0.0026(14) -0.0170(13)
    C220 0.0780(18) 0.0523(15) 0.0736(16) -0.0091(14) 0.0035(14) -0.0079(12)
_geom_special_details
;
All e.s.d.'s (except the e.s.d. in the dihedral angle between two l.s. planes)
are estimated using the full covariance matrix. The cell e.s.d.'s are taken
into account individually in the estimation of e.s.d.'s in distances, angles
and torsion angles; correlations between e.s.d.'s in cell parameters are only
used when they are defined by crystal symmetry. An approximate (isotropic)
treatment of cell e.s.d.'s is used for estimating e.s.d.'s involving l.s.
planes.
;
loop_
    _geom_bond_atom_site_label_1
    _geom_bond_atom_site_label_2
    _geom_bond_site_symmetry_2
    _geom_bond_distance
    _geom_bond_publ_flag
    O101 C120 . 1.283(3) ?
    O101 H101 . 0.8200 ?
    O102 C120 . 1.250(3) ?
    C101 C102 . 1.545(3) ?
    C101 C111 . 1.552(3) ?
    C101 C115 . 1.554(3) ?
    C101 C110 . 1.561(3) ?
    C102 C103 . 1.532(3) ?
    C102 C112 . 1.540(4) ?
    C102 H102 . 0.9800 ?
    C103 C104 . 1.513(4) ?
    C103 H10C . 0.9700 ?
    C103 H10D . 0.9700 ?
    C104 C105 . 1.546(3) ?
    C104 H10A . 0.9700 ?
    C104 H10B . 0.9700 ?
    C105 C106 . 1.522(4) ?
    C105 C113 . 1.539(3) ?
    C105 C110 . 1.568(3) ?
    C106 C107 . 1.325(4) ?
    C106 C114 . 1.504(4) ?
    C107 C108 . 1.492(4) ?
    C107 H107 . 0.9300 ?
    C108 C109 . 1.519(4) ?
    C108 H10G . 0.9700 ?
    C108 H10H . 0.9700 ?
    C109 C110 . 1.525(3) ?
    C109 H10E . 0.9700 ?
    C109 H10F . 0.9700 ?
    C110 H110 . 0.9800 ?
    C111 H11E . 0.9600 ?
    C111 H11F . 0.9600 ?
    C111 H11G . 0.9600 ?
    C112 H11N . 0.9600 ?
    C112 H11O . 0.9600 ?
    C112 H11P . 0.9600 ?
    C113 H11H . 0.9600 ?
    C113 H11I . 0.9600 ?
    C113 H11J . 0.9600 ?
    C114 H11Q . 0.9600 ?
    C114 H11R . 0.9600 ?
    C114 H11S . 0.9600 ?
    C115 C116 . 1.529(4) ?
    C115 H11A . 0.9700 ?
    C115 H11B . 0.9700 ?
    C116 C117 . 1.513(3) ?
    C116 H11C . 0.9700 ?
    C116 H11D . 0.9700 ?
    C117 C119 . 1.310(4) ?
    C117 C118 . 1.503(4) ?
    C118 H11K . 0.9600 ?
    C118 H11L . 0.9600 ?
    C118 H11M . 0.9600 ?
    C119 C120 . 1.476(4) ?
    C119 H119 . 0.9300 ?
    O201 C220 . 1.285(3) ?
    O201 H201 . 0.8200 ?
    O202 C220 . 1.246(3) ?
    C201 C211 . 1.540(3) ?
    C201 C202 . 1.547(3) ?
    C201 C215 . 1.555(3) ?
    C201 C210 . 1.561(3) ?
    C202 C203 . 1.522(4) ?
    C202 C212 . 1.528(4) ?
    C202 H202 . 0.9800 ?
    C203 C204 . 1.509(4) ?
    C203 H20E . 0.9700 ?
    C203 H20F . 0.9700 ?
    C204 C205 . 1.542(3) ?
    C204 H20A . 0.9700 ?
    C204 H20B . 0.9700 ?
    C205 C206 . 1.531(3) ?
    C205 C213 . 1.555(3) ?
    C205 C210 . 1.560(3) ?
    C206 C207 . 1.323(3) ?
    C206 C214 . 1.516(4) ?
    C207 C208 . 1.487(4) ?
    C207 H207 . 0.9300 ?
    C208 C209 . 1.526(4) ?
    C208 H20G . 0.9700 ?
    C208 H20H . 0.9700 ?
    C209 C210 . 1.534(3) ?
    C209 H20C . 0.9700 ?
    C209 H20D . 0.9700 ?
    C210 H210 . 0.9800 ?
    C211 H21H . 0.9600 ?
    C211 H21I . 0.9600 ?
    C211 H21J . 0.9600 ?
    C212 H21Q . 0.9600 ?
    C212 H21R . 0.9600 ?
    C212 H21S . 0.9600 ?
    C213 H21E . 0.9600 ?
    C213 H21F . 0.9600 ?
    C213 H21G . 0.9600 ?
    C214 H21N . 0.9600 ?
    C214 H21O . 0.9600 ?
    C214 H21P . 0.9600 ?
    C215 C216 . 1.519(3) ?
    C215 H21A . 0.9700 ?
    C215 H21B . 0.9700 ?
    C216 C217 . 1.507(3) ?
    C216 H21C . 0.9700 ?
    C216 H21D . 0.9700 ?
    C217 C219 . 1.331(4) ?
    C217 C218 . 1.503(4) ?
    C218 H21K . 0.9600 ?
    C218 H21L . 0.9600 ?
    C218 H21M . 0.9600 ?
    C219 C220 . 1.465(4) ?
    C219 H219 . 0.9300 ?
loop_
    _geom_angle_atom_site_label_1
    _geom_angle_atom_site_label_2
    _geom_angle_atom_site_label_3
    _geom_angle_site_symmetry_1
    _geom_angle_site_symmetry_3
    _geom_angle
    _geom_angle_publ_flag
    C120 O101 H101 . . 109.5 ?
    C102 C101 C111 . . 111.9(2) ?
    C102 C101 C115 . . 109.25(18) ?
    C111 C101 C115 . . 105.63(19) ?
    C102 C101 C110 . . 108.90(17) ?
    C111 C101 C110 . . 111.90(18) ?
    C115 C101 C110 . . 109.20(18) ?
    C103 C102 C112 . . 109.4(2) ?
    C103 C102 C101 . . 113.24(18) ?
    C112 C102 C101 . . 114.1(2) ?
    C103 C102 H102 . . 106.5 ?
    C112 C102 H102 . . 106.5 ?
    C101 C102 H102 . . 106.5 ?
    C104 C103 C102 . . 112.6(2) ?
    C104 C103 H10C . . 109.1 ?
    C102 C103 H10C . . 109.1 ?
    C104 C103 H10D . . 109.1 ?
    C102 C103 H10D . . 109.1 ?
    H10C C103 H10D . . 107.8 ?
    C103 C104 C105 . . 112.06(19) ?
    C103 C104 H10A . . 109.2 ?
    C105 C104 H10A . . 109.2 ?
    C103 C104 H10B . . 109.2 ?
    C105 C104 H10B . . 109.2 ?
    H10A C104 H10B . . 107.9 ?
    C106 C105 C113 . . 107.00(18) ?
    C106 C105 C104 . . 110.85(19) ?
    C113 C105 C104 . . 108.70(18) ?
    C106 C105 C110 . . 107.88(18) ?
    C113 C105 C110 . . 115.05(19) ?
    C104 C105 C110 . . 107.37(16) ?
    C107 C106 C114 . . 119.8(3) ?
    C107 C106 C105 . . 122.1(2) ?
    C114 C106 C105 . . 118.1(2) ?
    C106 C107 C108 . . 125.7(2) ?
    C106 C107 H107 . . 117.1 ?
    C108 C107 H107 . . 117.1 ?
    C107 C108 C109 . . 112.3(2) ?
    C107 C108 H10G . . 109.2 ?
    C109 C108 H10G . . 109.2 ?
    C107 C108 H10H . . 109.2 ?
    C109 C108 H10H . . 109.2 ?
    H10G C108 H10H . . 107.9 ?
    C108 C109 C110 . . 110.3(2) ?
    C108 C109 H10E . . 109.6 ?
    C110 C109 H10E . . 109.6 ?
    C108 C109 H10F . . 109.6 ?
    C110 C109 H10F . . 109.6 ?
    H10E C109 H10F . . 108.1 ?
    C109 C110 C101 . . 115.04(18) ?
    C109 C110 C105 . . 109.55(17) ?
    C101 C110 C105 . . 117.18(17) ?
    C109 C110 H110 . . 104.5 ?
    C101 C110 H110 . . 104.5 ?
    C105 C110 H110 . . 104.5 ?
    C101 C111 H11E . . 109.5 ?
    C101 C111 H11F . . 109.5 ?
    H11E C111 H11F . . 109.5 ?
    C101 C111 H11G . . 109.5 ?
    H11E C111 H11G . . 109.5 ?
    H11F C111 H11G . . 109.5 ?
    C102 C112 H11N . . 109.5 ?
    C102 C112 H11O . . 109.5 ?
    H11N C112 H11O . . 109.5 ?
    C102 C112 H11P . . 109.5 ?
    H11N C112 H11P . . 109.5 ?
    H11O C112 H11P . . 109.5 ?
    C105 C113 H11H . . 109.5 ?
    C105 C113 H11I . . 109.5 ?
    H11H C113 H11I . . 109.5 ?
    C105 C113 H11J . . 109.5 ?
    H11H C113 H11J . . 109.5 ?
    H11I C113 H11J . . 109.5 ?
    C106 C114 H11Q . . 109.5 ?
    C106 C114 H11R . . 109.5 ?
    H11Q C114 H11R . . 109.5 ?
    C106 C114 H11S . . 109.5 ?
    H11Q C114 H11S . . 109.5 ?
    H11R C114 H11S . . 109.5 ?
    C116 C115 C101 . . 116.98(19) ?
    C116 C115 H11A . . 108.1 ?
    C101 C115 H11A . . 108.1 ?
    C116 C115 H11B . . 108.1 ?
    C101 C115 H11B . . 108.1 ?
    H11A C115 H11B . . 107.3 ?
    C117 C116 C115 . . 113.5(2) ?
    C117 C116 H11C . . 108.9 ?
    C115 C116 H11C . . 108.9 ?
    C117 C116 H11D . . 108.9 ?
    C115 C116 H11D . . 108.9 ?
    H11C C116 H11D . . 107.7 ?
    C119 C117 C118 . . 125.1(2) ?
    C119 C117 C116 . . 119.3(3) ?
    C118 C117 C116 . . 115.6(3) ?
    C117 C118 H11K . . 109.5 ?
    C117 C118 H11L . . 109.5 ?
    H11K C118 H11L . . 109.5 ?
    C117 C118 H11M . . 109.5 ?
    H11K C118 H11M . . 109.5 ?
    H11L C118 H11M . . 109.5 ?
    C117 C119 C120 . . 129.7(2) ?
    C117 C119 H119 . . 115.1 ?
    C120 C119 H119 . . 115.1 ?
    O102 C120 O101 . . 121.8(2) ?
    O102 C120 C119 . . 123.6(3) ?
    O101 C120 C119 . . 114.6(2) ?
    C220 O201 H201 . . 109.5 ?
    C211 C201 C202 . . 112.09(19) ?
    C211 C201 C215 . . 105.1(2) ?
    C202 C201 C215 . . 109.19(19) ?
    C211 C201 C210 . . 112.66(19) ?
    C202 C201 C210 . . 108.25(18) ?
    C215 C201 C210 . . 109.47(18) ?
    C203 C202 C212 . . 110.8(2) ?
    C203 C202 C201 . . 112.3(2) ?
    C212 C202 C201 . . 113.7(2) ?
    C203 C202 H202 . . 106.5 ?
    C212 C202 H202 . . 106.5 ?
    C201 C202 H202 . . 106.5 ?
    C204 C203 C202 . . 112.92(19) ?
    C204 C203 H20E . . 109.0 ?
    C202 C203 H20E . . 109.0 ?
    C204 C203 H20F . . 109.0 ?
    C202 C203 H20F . . 109.0 ?
    H20E C203 H20F . . 107.8 ?
    C203 C204 C205 . . 113.0(2) ?
    C203 C204 H20A . . 109.0 ?
    C205 C204 H20A . . 109.0 ?
    C203 C204 H20B . . 109.0 ?
    C205 C204 H20B . . 109.0 ?
    H20A C204 H20B . . 107.8 ?
    C206 C205 C204 . . 110.4(2) ?
    C206 C205 C213 . . 106.3(2) ?
    C204 C205 C213 . . 109.56(19) ?
    C206 C205 C210 . . 108.19(17) ?
    C204 C205 C210 . . 107.22(19) ?
    C213 C205 C210 . . 115.1(2) ?
    C207 C206 C214 . . 119.7(3) ?
    C207 C206 C205 . . 121.7(2) ?
    C214 C206 C205 . . 118.6(2) ?
    C206 C207 C208 . . 125.9(3) ?
    C206 C207 H207 . . 117.0 ?
    C208 C207 H207 . . 117.0 ?
    C207 C208 C209 . . 112.9(2) ?
    C207 C208 H20G . . 109.0 ?
    C209 C208 H20G . . 109.0 ?
    C207 C208 H20H . . 109.0 ?
    C209 C208 H20H . . 109.0 ?
    H20G C208 H20H . . 107.8 ?
    C208 C209 C210 . . 109.8(2) ?
    C208 C209 H20C . . 109.7 ?
    C210 C209 H20C . . 109.7 ?
    C208 C209 H20D . . 109.7 ?
    C210 C209 H20D . . 109.7 ?
    H20C C209 H20D . . 108.2 ?
    C209 C210 C205 . . 109.65(19) ?
    C209 C210 C201 . . 115.13(18) ?
    C205 C210 C201 . . 117.16(17) ?
    C209 C210 H210 . . 104.4 ?
    C205 C210 H210 . . 104.4 ?
    C201 C210 H210 . . 104.4 ?
    C201 C211 H21H . . 109.5 ?
    C201 C211 H21I . . 109.5 ?
    H21H C211 H21I . . 109.5 ?
    C201 C211 H21J . . 109.5 ?
    H21H C211 H21J . . 109.5 ?
    H21I C211 H21J . . 109.5 ?
    C202 C212 H21Q . . 109.5 ?
    C202 C212 H21R . . 109.5 ?
    H21Q C212 H21R . . 109.5 ?
    C202 C212 H21S . . 109.5 ?
    H21Q C212 H21S . . 109.5 ?
    H21R C212 H21S . . 109.5 ?
    C205 C213 H21E . . 109.5 ?
    C205 C213 H21F . . 109.5 ?
    H21E C213 H21F . . 109.5 ?
    C205 C213 H21G . . 109.5 ?
    H21E C213 H21G . . 109.5 ?
    H21F C213 H21G . . 109.5 ?
    C206 C214 H21N . . 109.5 ?
    C206 C214 H21O . . 109.5 ?
    H21N C214 H21O . . 109.5 ?
    C206 C214 H21P . . 109.5 ?
    H21N C214 H21P . . 109.5 ?
    H21O C214 H21P . . 109.5 ?
    C216 C215 C201 . . 119.5(2) ?
    C216 C215 H21A . . 107.5 ?
    C201 C215 H21A . . 107.5 ?
    C216 C215 H21B . . 107.5 ?
    C201 C215 H21B . . 107.5 ?
    H21A C215 H21B . . 107.0 ?
    C217 C216 C215 . . 111.6(2) ?
    C217 C216 H21C . . 109.3 ?
    C215 C216 H21C . . 109.3 ?
    C217 C216 H21D . . 109.3 ?
    C215 C216 H21D . . 109.3 ?
    H21C C216 H21D . . 108.0 ?
    C219 C217 C218 . . 124.4(2) ?
    C219 C217 C216 . . 119.6(2) ?
    C218 C217 C216 . . 115.9(2) ?
    C217 C218 H21K . . 109.5 ?
    C217 C218 H21L . . 109.5 ?
    H21K C218 H21L . . 109.5 ?
    C217 C218 H21M . . 109.5 ?
    H21K C218 H21M . . 109.5 ?
    H21L C218 H21M . . 109.5 ?
    C217 C219 C220 . . 130.1(3) ?
    C217 C219 H219 . . 115.0 ?
    C220 C219 H219 . . 115.0 ?
    O202 C220 O201 . . 122.0(2) ?
    O202 C220 C219 . . 117.8(2) ?
    O201 C220 C219 . . 120.1(2) ?
loop_
    _geom_torsion_atom_site_label_1
    _geom_torsion_atom_site_label_2
    _geom_torsion_atom_site_label_3
    _geom_torsion_atom_site_label_4
    _geom_torsion_site_symmetry_1
    _geom_torsion_site_symmetry_2
    _geom_torsion_site_symmetry_3
    _geom_torsion_site_symmetry_4
    _geom_torsion
    _geom_torsion_publ_flag
    C111 C101 C102 C103 . . . . -75.5(3) ?
    C115 C101 C102 C103 . . . . 167.9(2) ?
    C110 C101 C102 C103 . . . . 48.7(3) ?
    C111 C101 C102 C112 . . . . 50.5(3) ?
    C115 C101 C102 C112 . . . . -66.1(3) ?
    C110 C101 C102 C112 . . . . 174.7(2) ?
    C112 C102 C103 C104 . . . . 175.9(2) ?
    C101 C102 C103 C104 . . . . -55.6(3) ?
    C102 C103 C104 C105 . . . . 59.0(3) ?
    C103 C104 C105 C106 . . . . -172.56(19) ?
    C103 C104 C105 C113 . . . . 70.1(2) ?
    C103 C104 C105 C110 . . . . -55.0(2) ?
    C113 C105 C106 C107 . . . . -100.2(3) ?
    C104 C105 C106 C107 . . . . 141.4(3) ?
    C110 C105 C106 C107 . . . . 24.1(3) ?
    C113 C105 C106 C114 . . . . 76.4(3) ?
    C104 C105 C106 C114 . . . . -42.0(3) ?
    C110 C105 C106 C114 . . . . -159.3(2) ?
    C114 C106 C107 C108 . . . . -178.1(3) ?
    C105 C106 C107 C108 . . . . -1.5(4) ?
    C106 C107 C108 C109 . . . . 9.1(4) ?
    C107 C108 C109 C110 . . . . -40.1(3) ?
    C108 C109 C110 C101 . . . . -161.0(2) ?
    C108 C109 C110 C105 . . . . 64.5(3) ?
    C102 C101 C110 C109 . . . . 179.40(19) ?
    C111 C101 C110 C109 . . . . -56.4(3) ?
    C115 C101 C110 C109 . . . . 60.2(2) ?
    C102 C101 C110 C105 . . . . -49.7(2) ?
    C111 C101 C110 C105 . . . . 74.5(2) ?
    C115 C101 C110 C105 . . . . -168.90(19) ?
    C106 C105 C110 C109 . . . . -54.5(2) ?
    C113 C105 C110 C109 . . . . 64.8(2) ?
    C104 C105 C110 C109 . . . . -174.01(18) ?
    C106 C105 C110 C101 . . . . 172.11(18) ?
    C113 C105 C110 C101 . . . . -68.6(2) ?
    C104 C105 C110 C101 . . . . 52.6(2) ?
    C102 C101 C115 C116 . . . . -56.7(3) ?
    C111 C101 C115 C116 . . . . -177.1(2) ?
    C110 C101 C115 C116 . . . . 62.3(3) ?
    C101 C115 C116 C117 . . . . -171.6(2) ?
    C115 C116 C117 C119 . . . . 116.5(3) ?
    C115 C116 C117 C118 . . . . -64.2(4) ?
    C118 C117 C119 C120 . . . . -2.4(5) ?
    C116 C117 C119 C120 . . . . 176.8(3) ?
    C117 C119 C120 O102 . . . . 2.9(5) ?
    C117 C119 C120 O101 . . . . -175.8(3) ?
    C211 C201 C202 C203 . . . . -73.9(3) ?
    C215 C201 C202 C203 . . . . 170.1(2) ?
    C210 C201 C202 C203 . . . . 51.0(3) ?
    C211 C201 C202 C212 . . . . 52.9(3) ?
    C215 C201 C202 C212 . . . . -63.1(3) ?
    C210 C201 C202 C212 . . . . 177.8(2) ?
    C212 C202 C203 C204 . . . . 175.3(3) ?
    C201 C202 C203 C204 . . . . -56.3(3) ?
    C202 C203 C204 C205 . . . . 57.8(3) ?
    C203 C204 C205 C206 . . . . -170.7(2) ?
    C203 C204 C205 C213 . . . . 72.6(3) ?
    C203 C204 C205 C210 . . . . -53.0(3) ?
    C204 C205 C206 C207 . . . . 141.0(2) ?
    C213 C205 C206 C207 . . . . -100.2(3) ?
    C210 C205 C206 C207 . . . . 24.0(3) ?
    C204 C205 C206 C214 . . . . -40.7(3) ?
    C213 C205 C206 C214 . . . . 78.1(3) ?
    C210 C205 C206 C214 . . . . -157.8(2) ?
    C214 C206 C207 C208 . . . . -178.7(3) ?
    C205 C206 C207 C208 . . . . -0.4(4) ?
    C206 C207 C208 C209 . . . . 7.9(4) ?
    C207 C208 C209 C210 . . . . -39.0(3) ?
    C208 C209 C210 C205 . . . . 64.0(3) ?
    C208 C209 C210 C201 . . . . -161.3(2) ?
    C206 C205 C210 C209 . . . . -54.8(2) ?
    C204 C205 C210 C209 . . . . -173.93(19) ?
    C213 C205 C210 C209 . . . . 63.9(3) ?
    C206 C205 C210 C201 . . . . 171.57(18) ?
    C204 C205 C210 C201 . . . . 52.4(3) ?
    C213 C205 C210 C201 . . . . -69.7(3) ?
    C211 C201 C210 C209 . . . . -58.6(3) ?
    C202 C201 C210 C209 . . . . 176.90(19) ?
    C215 C201 C210 C209 . . . . 58.0(2) ?
    C211 C201 C210 C205 . . . . 72.6(2) ?
    C202 C201 C210 C205 . . . . -52.0(2) ?
    C215 C201 C210 C205 . . . . -170.88(19) ?
    C211 C201 C215 C216 . . . . -178.0(2) ?
    C202 C201 C215 C216 . . . . -57.6(3) ?
    C210 C201 C215 C216 . . . . 60.8(3) ?
    C201 C215 C216 C217 . . . . -171.8(2) ?
    C215 C216 C217 C219 . . . . 109.5(3) ?
    C215 C216 C217 C218 . . . . -68.7(3) ?
    C218 C217 C219 C220 . . . . 3.3(5) ?
    C216 C217 C219 C220 . . . . -174.7(3) ?
    C217 C219 C220 O202 . . . . 178.5(3) ?
    C217 C219 C220 O201 . . . . -0.6(5) ?
loop_
    _geom_hbond_atom_site_label_D
    _geom_hbond_atom_site_label_H
    _geom_hbond_atom_site_label_A
    _geom_hbond_site_symmetry_A
    _geom_hbond_distance_DH
    _geom_hbond_distance_HA
    _geom_hbond_distance_DA
    _geom_hbond_angle_DHA
    _geom_hbond_publ_flag
    O101 H101 O202 1_555 0.82 1.82 2.625(3) 168 y
    O201 H201 O102 1_555 0.82 1.90 2.700(2) 164 y
    C212 H21R O202 2_775 0.96 2.60 3.519(4) 159 y
