# Supplementary material for: (−)-Kolavenic acid
Source: Acta Crystallogr Sect E Struct Rep Online. 2008 May 17;64(Pt 6):o1114. doi: 10.1107/S1600536808014402 (PMC2961406; doi:10.1107/S1600536808014402)
Supplement: Supplementary file 2 [file e-64-o1114-Isup2.hkl]

#
# h,k,l, Fc-squared, Fo-squared, sigma(Fo-squared) and status flag
#
data_I
_shelx_title ' ESLJulio04_0m in P2(1)2(1)2(1)'
_shelx_refln_list_code          4
_shelx_F_calc_maximum      213.67
_exptl_crystal_F_000      1344.00
_reflns_d_resolution_high  0.7000
 
loop_
 _symmetry_equiv_pos_as_xyz
 'x, y, z'
 '-x+1/2, -y, z+1/2'
 '-x, y+1/2, -z+1/2'
 'x+1/2, -y+1/2, -z'
 
_cell_length_a    12.5122
_cell_length_b    15.5439
_cell_length_c    19.1969
_cell_angle_alpha  90.000
_cell_angle_beta   90.000
_cell_angle_gamma  90.000
 
_shelx_F_squared_multiplier     1.000
 
loop_
 _refln_index_h
 _refln_index_k
 _refln_index_l
 _refln_F_squared_calc
 _refln_F_squared_meas
 _refln_F_squared_sigma
 _refln_observed_status
   4   0   0       26.07       29.88      3.25 o
   6   0   0       15.93       10.57      3.23 o
   8   0   0       73.88       64.69      6.83 o
  10   0   0      665.01      652.10     86.73 o
  12   0   0        0.13       -6.07      8.87 o
  14   0   0        4.16        3.66     12.89 o
  16   0   0       12.02       -0.22     21.96 o
   2   1   0     3369.50     2911.84     75.56 o
   3   1   0      577.61      485.25      6.88 o
   4   1   0     2100.75     1967.39     22.20 o
   5   1   0       19.53       25.34      2.33 o
   6   1   0        0.83        1.73      1.79 o
   7   1   0      318.47      347.92      8.42 o
   8   1   0       97.97       97.20      4.87 o
   9   1   0      696.30      732.42     14.37 o
  10   1   0        9.17       21.07      6.29 o
  11   1   0       89.61       92.94     10.37 o
  12   1   0       27.22       41.39      7.75 o
  13   1   0        0.53       -4.28      6.27 o
  14   1   0       36.61       16.95      9.50 o
  15   1   0        4.15       -0.80      8.92 o
  16   1   0        6.81       -5.84     10.36 o
  17   1   0        1.27      -11.02     11.02 o
   1   2   0       49.35       55.07      3.09 o
   2   2   0    32636.88    29564.79    226.93 o
   3   2   0    10751.15     9761.14     83.85 o
   4   2   0      180.23      186.91      5.92 o
   5   2   0       13.29       19.46      2.04 o
   6   2   0      196.41      190.51      5.82 o
   7   2   0      120.02      117.99      4.93 o
   8   2   0        6.67        7.42      2.39 o
   9   2   0        3.75        8.22      3.23 o
  10   2   0      197.28      219.56     10.38 o
  11   2   0      118.16      124.33      9.20 o
  12   2   0       10.53       11.94      6.52 o
  13   2   0        0.56        0.77      6.87 o
  14   2   0        0.43       -6.21      8.19 o
  15   2   0       48.24       66.31     12.78 o
  16   2   0        2.26       13.86     10.62 o
  17   2   0        0.15       -6.54     10.47 o
   1   3   0    34802.44    32297.16    267.92 o
   2   3   0    15055.26    13858.51    129.07 o
   3   3   0     2094.79     2004.33     18.73 o
   4   3   0      339.34      328.40      5.29 o
   5   3   0      439.23      503.03      8.10 o
   6   3   0     1494.71     1461.30     18.81 o
   7   3   0      319.30      368.57      7.77 o
   8   3   0       31.40       38.96      3.84 o
   9   3   0      241.40      243.78      9.05 o
  10   3   0      130.50      149.70      7.92 o
  11   3   0       61.31       58.49      6.77 o
  12   3   0       17.08       13.73      9.29 o
  13   3   0        6.44        6.91      7.76 o
  14   3   0        5.33       20.02      9.89 o
  15   3   0       39.08       54.12     12.75 o
  16   3   0        2.53        8.09     10.46 o
  17   3   0        3.39        5.18     11.63 o
   0   4   0      755.68      880.76     15.51 o
   1   4   0     7234.58     6947.75     69.71 o
   2   4   0     4651.79     4381.92     43.10 o
   3   4   0     4123.38     4086.09     35.67 o
   4   4   0      114.04       98.83      3.55 o
   5   4   0     1961.50     2064.66     20.71 o
   6   4   0       10.70        8.01      2.09 o
   7   4   0       33.48       35.67      3.02 o
   8   4   0      282.22      309.46     12.50 o
   9   4   0        8.16        2.21      3.29 o
  10   4   0       30.67       28.96      4.72 o
  11   4   0       16.06       11.07      5.16 o
  12   4   0        1.30        0.08      5.80 o
  13   4   0        3.18        3.62      8.08 o
  14   4   0        8.75        0.67      8.38 o
  15   4   0       26.89       30.54     11.03 o
  16   4   0        3.00        5.60     10.27 o
  17   4   0        0.20       11.29     12.24 o
   1   5   0       87.75       87.10      3.23 o
   2   5   0     9321.73     8969.53     81.10 o
   3   5   0      238.42      212.70      5.21 o
   4   5   0      111.92      129.79      4.17 o
   5   5   0      198.04      218.66      5.27 o
   6   5   0      248.45      216.41      5.61 o
   7   5   0       32.96       28.39      3.13 o
   8   5   0        7.23        1.63      2.89 o
   9   5   0      751.73      712.04     16.79 o
  10   5   0        1.73       -4.36      4.36 o
  11   5   0       12.12       24.52      7.58 o
  12   5   0        0.06        5.36      7.20 o
  13   5   0        9.15       -0.56      7.90 o
  14   5   0        3.77       -0.75      9.71 o
  15   5   0        2.55        9.97     10.31 o
  16   5   0        0.47       13.52     11.24 o
  17   5   0        3.40       -2.34     11.82 o
   0   6   0        4.51        0.03      1.74 o
   1   6   0     1945.75     1866.41     19.67 o
   2   6   0      181.57      186.21      4.62 o
   3   6   0     2504.22     2603.74     26.86 o
   4   6   0       29.91       40.33      3.34 o
   5   6   0      129.68      138.30      4.79 o
   6   6   0      574.39      621.08     10.58 o
   7   6   0      645.02      659.38     12.20 o
   8   6   0      463.16      470.61     12.13 o
   9   6   0        0.04       12.66      4.26 o
  10   6   0      741.87      759.11     25.47 o
  11   6   0       14.25       12.76      6.75 o
  12   6   0        0.10        4.47      8.30 o
  13   6   0        0.02        9.66      8.42 o
  14   6   0        0.33        1.85      9.28 o
  15   6   0        6.44        0.35      9.80 o
  16   6   0        0.28       -3.42     14.84 o
  17   6   0        0.78        3.74     12.33 o
   1   7   0      373.14      385.64      7.15 o
   2   7   0       98.08       97.90      3.96 o
   3   7   0     2345.44     2364.41     26.77 o
   4   7   0       72.23       89.89      4.35 o
   5   7   0     1157.03     1162.67     16.98 o
   6   7   0       48.04       44.14      4.45 o
   7   7   0      515.44      513.58     10.14 o
   8   7   0      147.48      164.09      8.25 o
   9   7   0      255.70      273.15     11.09 o
  10   7   0      169.12      156.27     15.73 o
  11   7   0       10.04       19.39      7.69 o
  12   7   0       13.09       -7.41      7.41 o
  13   7   0        0.01        4.41      8.47 o
  14   7   0        3.82       -8.04      8.04 o
  15   7   0        0.00        0.12      9.36 o
  16   7   0        1.91        2.68     11.73 o
   0   8   0       16.46       11.96      3.22 o
   1   8   0     1183.43     1242.73     17.21 o
   2   8   0      283.60      284.34      6.61 o
   3   8   0      809.96      847.77     12.82 o
   4   8   0      626.18      637.57     11.73 o
   5   8   0      682.58      731.18     11.88 o
   6   8   0      153.77      141.16      6.08 o
   7   8   0       84.25       90.75     11.27 o
   8   8   0      190.25      195.03     15.38 o
   9   8   0       32.36       17.80      5.39 o
  10   8   0       49.55       45.79      8.63 o
  11   8   0        8.45        7.44      8.22 o
  12   8   0        1.49        4.82      7.81 o
  13   8   0       31.24       40.35     10.86 o
  14   8   0        2.36        2.92      9.41 o
  15   8   0        0.00        3.99     10.88 o
  16   8   0        0.02      -10.91     10.91 o
   1   9   0      352.14      353.67     10.46 o
   2   9   0        0.40        0.95      2.09 o
   3   9   0     1298.60     1344.87     19.35 o
   4   9   0     1041.37     1061.11     18.14 o
   5   9   0      292.59      269.78      8.23 o
   6   9   0     1880.28     1951.53     25.83 o
   7   9   0      419.51      439.12     12.04 o
   8   9   0      383.88      390.86     14.61 o
   9   9   0       18.43       30.10      8.87 o
  10   9   0        0.43        3.86      7.39 o
  11   9   0       14.26       21.68      9.56 o
  12   9   0        0.01       -1.84      7.69 o
  13   9   0        6.49       17.55      9.96 o
  14   9   0        0.14        9.07      9.80 o
  15   9   0        0.68        5.17     10.74 o
  16   9   0        2.15        6.77     11.97 o
   0  10   0      185.78      198.58     11.20 o
   1  10   0      193.48      199.52      8.08 o
   2  10   0       19.30       16.35      3.63 o
   3  10   0        4.08        1.21      2.83 o
   4  10   0      438.25      443.04     11.60 o
   5  10   0      501.58      521.40     17.08 o
   6  10   0      159.22      175.14      7.89 o
   7  10   0       16.19        8.62      6.39 o
   8  10   0       22.50       37.45      8.05 o
   9  10   0        1.85        9.30      7.86 o
  10  10   0      122.30      128.08     19.55 o
  11  10   0       11.21       14.08      9.45 o
  12  10   0        3.27        1.80     11.53 o
  13  10   0        7.41        4.90     10.75 o
  14  10   0        0.54        3.50     11.73 o
  15  10   0        1.07      -11.83     11.83 o
   1  11   0       12.44       15.19      4.43 o
   2  11   0       23.81       27.40      3.90 o
   3  11   0      159.88      158.17      7.52 o
   4  11   0        0.77        1.00      3.20 o
   5  11   0     1225.57     1283.94     24.35 o
   6  11   0       36.97       36.63      5.19 o
   7  11   0       39.03       42.83      6.76 o
   8  11   0        9.63        1.63      7.15 o
   9  11   0      103.20      114.48     14.35 o
  10  11   0        2.34       -2.44      8.32 o
  11  11   0       33.05       27.54     12.69 o
  12  11   0        0.42       -9.19      9.19 o
  13  11   0        4.09       10.32     11.77 o
  14  11   0        3.24       25.05     13.51 o
  15  11   0        2.21        8.43     15.91 o
   0  12   0        0.40       -4.50      4.50 o
   1  12   0        0.16       -3.03      3.03 o
   2  12   0       18.70       14.12      3.61 o
   3  12   0      180.22      180.33     10.51 o
   4  12   0       58.99       56.39      6.57 o
   5  12   0       14.95        6.83      4.97 o
   6  12   0        7.43        5.67      5.04 o
   7  12   0       25.95       25.88      6.55 o
   8  12   0       52.11       27.19      9.51 o
   9  12   0        1.95       -5.01      8.23 o
  10  12   0        0.00        8.40      9.20 o
  11  12   0        0.13        1.98     10.28 o
  12  12   0       60.36       83.92     15.18 o
  13  12   0        0.99       -1.66     11.45 o
  14  12   0        0.97       14.26     13.46 o
  15  12   0        4.70       -6.18     19.38 o
   1  13   0       19.00       17.79      6.19 o
   2  13   0        0.44       -1.80      3.76 o
   3  13   0      198.32      185.48     10.27 o
   4  13   0       17.49       18.48     10.80 o
   5  13   0        3.41        3.74      6.28 o
   6  13   0        5.03       -4.91      4.91 o
   7  13   0        4.00        7.05      8.54 o
   8  13   0        0.51       -6.85      7.74 o
   9  13   0        1.65       -8.25      8.25 o
  10  13   0       48.04       43.12     15.48 o
  11  13   0        9.98       -2.47     10.27 o
  12  13   0        1.39       34.67     13.98 o
  13  13   0        4.36       20.02     13.59 o
  14  13   0        3.44       34.68     18.40 o
   0  14   0      144.27      131.36     24.12 o
   1  14   0        3.59        0.02      5.72 o
   2  14   0       85.79       66.87      9.57 o
   3  14   0        0.27       -1.17      5.85 o
   4  14   0       72.93       80.32     11.90 o
   5  14   0        1.62       10.17      6.69 o
   6  14   0      108.81      113.99     15.83 o
   7  14   0       55.97       66.71     11.77 o
   8  14   0       59.34       92.38     13.67 o
   9  14   0        4.29       -3.86     14.71 o
  10  14   0       35.30       21.53     11.42 o
  11  14   0        5.18       10.98     12.69 o
  12  14   0        8.17       15.73     12.40 o
  13  14   0       10.44        3.63     15.44 o
   1  15   0       46.22       45.31      8.84 o
   2  15   0        4.54        0.89      9.97 o
   3  15   0       12.90        0.30      6.47 o
   4  15   0       23.59       10.99     14.25 o
   5  15   0       38.84       65.54     15.74 o
   6  15   0       11.29       11.52      9.12 o
   7  15   0        2.74       -5.14     14.02 o
   8  15   0       29.79       31.53     10.79 o
   9  15   0        4.45       -2.92     11.86 o
  10  15   0       13.86        9.84     11.71 o
  11  15   0        1.95        3.49     11.76 o
  12  15   0        1.07       18.37     16.14 o
  13  15   0        0.15       -5.15     18.66 o
   0  16   0        6.29       39.37     17.08 o
   1  16   0        5.15        5.07      9.71 o
   2  16   0        0.69        7.57     11.29 o
   3  16   0        2.24       -4.62     10.03 o
   4  16   0        5.15       10.19     16.14 o
   5  16   0        5.93        7.80     12.00 o
   6  16   0       13.03       10.51     22.33 o
   7  16   0        0.61       -5.46     12.79 o
   8  16   0        0.36       -1.59     10.31 o
   9  16   0       14.04       18.60     12.31 o
  10  16   0        1.56       15.41     12.57 o
  11  16   0        9.06        3.22     15.46 o
  12  16   0        0.83        9.66     25.90 o
   1  17   0      241.21      237.20     25.43 o
   2  17   0       20.19        5.34     12.76 o
   3  17   0        2.14       22.52     13.23 o
   4  17   0        1.62       -0.21     11.55 o
   5  17   0       74.87       30.30     15.74 o
   6  17   0        0.08        9.18      9.94 o
   7  17   0        0.91       -9.91      9.91 o
   8  17   0        6.53       -7.89      9.96 o
   9  17   0        4.18        3.54     16.64 o
  10  17   0        0.19       -1.67     13.81 o
  11  17   0        0.13      -13.76     13.76 o
   0  18   0        6.56       29.20     20.94 o
   1  18   0        5.36        2.29     12.09 o
   2  18   0       45.73       90.12     19.44 o
   3  18   0        6.73       -3.41     12.66 o
   4  18   0        2.01       15.93     14.61 o
   5  18   0        1.29       31.03     15.32 o
   6  18   0        0.96       15.65     11.54 o
   7  18   0        4.16        6.72     15.58 o
   8  18   0        0.19        6.76     13.77 o
   9  18   0        5.85       13.40     15.56 o
  10  18   0        0.50       -5.45     18.29 o
   1  19   0        8.76        9.19     15.62 o
   2  19   0        7.96        8.04     14.79 o
   3  19   0        0.00        5.33     14.96 o
   4  19   0        3.97        9.59     27.51 o
   5  19   0        2.24      -16.12     20.16 o
   6  19   0        9.11       -4.03     12.69 o
   7  19   0        7.12        8.71     13.51 o
   8  19   0        5.91       32.39     16.86 o
   9  19   0        0.94        1.96     17.86 o
   0  20   0        7.00        6.87     22.94 o
   1  20   0        9.75        5.32     18.34 o
   2  20   0       24.79       57.49     27.46 o
   3  20   0       27.35       29.50     25.33 o
   6  20   0        0.36      -12.86     16.77 o
   7  20   0        0.00      -12.12     16.16 o
   5  21   0        7.33       -5.87     18.12 o
   2   0   1     3968.53     3483.73     59.51 o
   3   0   1      606.30      595.13      7.51 o
   4   0   1     1568.75     1658.39     17.70 o
   5   0   1     1467.40     1444.65     16.61 o
   6   0   1      326.92      320.20      7.11 o
   7   0   1     1471.07     1545.29     20.27 o
   8   0   1      158.95      160.89      6.44 o
   9   0   1       50.99       37.10      4.79 o
  10   0   1        0.00       -4.40      4.40 o
  11   0   1       31.90       30.73      5.74 o
  12   0   1        0.03       -1.45      4.87 o
  13   0   1        7.30       15.27      6.79 o
  14   0   1       78.90      115.27     14.09 o
  15   0   1       26.03       17.97     10.45 o
  16   0   1        3.50        1.53     10.19 o
  17   0   1        0.23        1.70     11.75 o
   2   1   1    19364.61    17735.88    130.73 o
   3   1   1      607.52      513.73      4.86 o
   4   1   1     1014.92     1025.67      8.20 o
   5   1   1     1022.55      953.24      9.43 o
   6   1   1     1026.26     1071.11      9.70 o
   7   1   1       16.25       15.33      1.92 o
   8   1   1       87.75      102.37      3.88 o
   9   1   1      240.29      223.45      6.51 o
  10   1   1      255.59      279.92      7.16 o
  11   1   1       44.41       40.28      4.13 o
  12   1   1        2.48        3.74      3.97 o
  13   1   1        2.09        9.20      4.44 o
  14   1   1        8.18        9.23      5.81 o
  15   1   1        1.08       -1.88      6.56 o
  16   1   1       11.18        8.54      7.69 o
  17   1   1        1.35        4.54      8.09 o
   1   2   1     4659.11     4070.78     36.70 o
   2   2   1     6046.40     5494.20     30.95 o
   3   2   1     1733.52     1737.53     11.12 o
   4   2   1     1170.33     1105.44      8.55 o
   5   2   1     2218.24     2158.17     15.24 o
   6   2   1     1372.58     1492.21     12.15 o
   7   2   1      134.31      146.15      3.65 o
   8   2   1       85.86       89.99      3.47 o
   9   2   1       89.98      104.29      4.85 o
  10   2   1       46.91       44.68      5.15 o
  11   2   1       77.61       75.14      5.14 o
  12   2   1       23.76       22.00      4.47 o
  13   2   1       19.40       11.41      5.30 o
  14   2   1       25.54       29.34      6.80 o
  15   2   1        8.82       18.34      7.16 o
  16   2   1        5.69       18.72      7.93 o
  17   2   1        0.63       -7.50      7.50 o
   0   3   1      220.95      195.38      3.85 o
   1   3   1    15193.84    14058.68     87.38 o
   2   3   1      387.41      366.97      3.52 o
   3   3   1     1025.14      926.39      6.90 o
   4   3   1     1431.85     1428.08     10.39 o
   5   3   1       46.59       44.07      1.87 o
   6   3   1      200.50      238.16      4.01 o
   7   3   1      140.30      130.14      3.48 o
   8   3   1      189.59      189.49      5.47 o
   9   3   1      275.95      268.69      6.69 o
  10   3   1      287.32      300.00      9.14 o
  11   3   1       13.69        9.86      3.32 o
  12   3   1        0.33        5.77      4.27 o
  13   3   1       23.40       33.14      8.55 o
  14   3   1        4.97        1.94      6.14 o
  15   3   1        9.74        9.55      7.01 o
  16   3   1        3.73       -4.17      7.15 o
  17   3   1        1.35        6.22      8.18 o
   0   4   1      422.14      402.01      5.82 o
   1   4   1    13901.48    13314.20     85.07 o
   2   4   1     8337.16     8176.31     53.63 o
   3   4   1     1301.63     1206.90      8.89 o
   4   4   1      506.64      455.17      4.95 o
   5   4   1     1210.65     1161.08      9.82 o
   6   4   1      525.81      554.83      6.76 o
   7   4   1      432.31      459.37      6.81 o
   8   4   1      143.42      149.45      4.89 o
   9   4   1      379.52      375.04      7.72 o
  10   4   1      157.61      171.42      6.34 o
  11   4   1       56.81       43.23      4.69 o
  12   4   1        8.60        6.35      4.60 o
  13   4   1        4.49        3.97      5.51 o
  14   4   1        9.79        5.99      6.39 o
  15   4   1        2.26       -3.61      6.25 o
  16   4   1        1.25        3.76      7.59 o
  17   4   1        0.63        9.27      8.60 o
   0   5   1      471.45      503.87      7.28 o
   1   5   1     5130.66     4916.63     34.95 o
   2   5   1      873.95      842.20      7.48 o
   3   5   1     2364.96     2363.61     17.19 o
   4   5   1      222.31      179.06      3.00 o
   5   5   1     2041.58     2076.44     15.22 o
   6   5   1        0.34        0.98      1.34 o
   7   5   1      329.84      311.97      5.43 o
   8   5   1      280.29      283.50      6.39 o
   9   5   1       18.43       16.41      3.11 o
  10   5   1       87.68       83.82      5.14 o
  11   5   1       38.87       35.05      4.94 o
  12   5   1        7.96        5.20      4.89 o
  13   5   1        2.22        7.36      5.79 o
  14   5   1        0.14       -6.13      6.13 o
  15   5   1       12.61        1.46      6.51 o
  16   5   1        6.37       -4.42      7.55 o
  17   5   1        2.15       12.17      8.76 o
   0   6   1     1455.36     1449.40     16.75 o
   1   6   1      290.13      277.62      3.99 o
   2   6   1      597.24      549.83      6.40 o
   3   6   1      480.82      532.31      6.32 o
   4   6   1      633.61      677.09      7.13 o
   5   6   1      106.77      109.56      3.21 o
   6   6   1      147.08      159.03      3.71 o
   7   6   1      569.84      581.61      8.48 o
   8   6   1      266.59      294.26      9.10 o
   9   6   1      221.56      236.42      7.26 o
  10   6   1       26.98       21.19      4.42 o
  11   6   1       16.38       15.67      5.23 o
  12   6   1        5.24       11.47      5.61 o
  13   6   1        4.12       -2.64      5.57 o
  14   6   1        3.87        7.50      7.13 o
  15   6   1        6.68       28.62      7.84 o
  16   6   1        0.39       -4.19      7.45 o
  17   6   1        0.71        4.54      9.44 o
   0   7   1     1381.39     1411.72     18.12 o
   1   7   1      144.37      154.53      3.20 o
   2   7   1      849.11      914.07      9.37 o
   3   7   1       77.21       62.17      2.55 o
   4   7   1     2487.23     2438.07     20.58 o
   5   7   1      814.63      845.97      9.35 o
   6   7   1      618.28      611.78      8.15 o
   7   7   1        9.54        6.39      2.12 o
   8   7   1       30.21       27.21      3.40 o
   9   7   1      185.00      175.35      7.07 o
  10   7   1       51.88       56.74      5.94 o
  11   7   1       24.07       26.74      6.22 o
  12   7   1        7.19        7.23      5.47 o
  13   7   1        0.59       -5.41      5.41 o
  14   7   1        0.01       -3.22      6.43 o
  15   7   1        6.67       13.56      7.32 o
  16   7   1        1.81        0.30      8.19 o
   0   8   1      843.35      879.19     15.63 o
   1   8   1      260.41      258.83      4.70 o
   2   8   1       42.18       39.08      2.17 o
   3   8   1       45.52       54.97      2.56 o
   4   8   1     1020.64     1001.81     11.14 o
   5   8   1      274.62      267.20      4.94 o
   6   8   1       11.42        7.58      2.52 o
   7   8   1      181.03      179.74      5.63 o
   8   8   1      328.29      311.89      8.86 o
   9   8   1        0.43        0.15      3.32 o
  10   8   1       40.58       23.72      5.26 o
  11   8   1        5.79        0.73      4.84 o
  12   8   1        3.07        4.12      6.52 o
  13   8   1        2.87        2.91      5.90 o
  14   8   1        0.93       -5.38      6.53 o
  15   8   1        2.50        1.50      7.19 o
  16   8   1        2.01        9.60      8.85 o
   0   9   1       99.86      108.24      6.59 o
   1   9   1      355.81      398.27      6.34 o
   2   9   1      411.41      422.72      6.69 o
   3   9   1      782.03      810.89      9.67 o
   4   9   1     1059.33     1051.97     12.23 o
   5   9   1       30.68       33.80      2.73 o
   6   9   1      165.42      161.64      5.31 o
   7   9   1       85.38       91.26      4.93 o
   8   9   1      458.02      471.77     11.55 o
   9   9   1       29.27       17.00      5.87 o
  10   9   1       26.23       24.98      6.29 o
  11   9   1       24.86       28.65      7.24 o
  12   9   1        0.89       -3.54      5.27 o
  13   9   1        2.54        3.02      6.29 o
  14   9   1        3.39        4.93      6.93 o
  15   9   1        2.86        5.29      7.57 o
  16   9   1        0.71       -1.95      8.62 o
   0  10   1       66.14       71.83      4.98 o
   1  10   1       14.21       13.52      2.09 o
   2  10   1      814.68      846.21     10.52 o
   3  10   1      171.54      186.45      5.72 o
   4  10   1      347.90      320.43      6.65 o
   5  10   1      453.24      478.50     11.63 o
   6  10   1       71.71       78.09      4.17 o
   7  10   1       97.75       89.77      4.94 o
   8  10   1       49.48       46.32      5.39 o
   9  10   1       14.71       -0.27      5.08 o
  10  10   1       14.32       22.37      7.60 o
  11  10   1        6.79        7.83      6.15 o
  12  10   1        0.24        4.80      6.91 o
  13  10   1        1.80       10.01      7.79 o
  14  10   1        6.02       20.73      9.29 o
  15  10   1        0.10        0.48      9.89 o
   0  11   1       65.23       61.48      7.42 o
   1  11   1      151.30      164.26      5.41 o
   2  11   1      222.12      251.41      6.66 o
   3  11   1       40.15       36.39      3.20 o
   4  11   1       22.46       22.62      3.00 o
   5  11   1      153.84      146.96      5.79 o
   6  11   1      693.93      764.13     11.76 o
   7  11   1       86.92       96.37      6.52 o
   8  11   1       63.65       69.77      8.85 o
   9  11   1       10.79        9.70      5.82 o
  10  11   1       38.73       35.79      7.49 o
  11  11   1       13.53       11.97      6.72 o
  12  11   1       34.92       40.63      9.73 o
  13  11   1        1.64        8.39      8.29 o
  14  11   1        3.78       -5.48      8.66 o
  15  11   1        0.55       10.44     10.53 o
   0  12   1       31.15       21.76      4.24 o
   1  12   1       23.20       14.43      2.72 o
   2  12   1       42.40       36.07      3.27 o
   3  12   1      307.55      307.62      7.57 o
   4  12   1      265.12      247.80      7.86 o
   5  12   1       21.22       17.43      4.04 o
   6  12   1       56.92       44.80      5.19 o
   7  12   1       85.85       87.44      7.07 o
   8  12   1       36.76       35.88      7.12 o
   9  12   1        2.59       -1.33      5.96 o
  10  12   1       12.11        8.81      6.49 o
  11  12   1        0.23       -6.76      8.05 o
  12  12   1        1.28        9.63      7.97 o
  13  12   1        8.23       -0.40      8.32 o
  14  12   1        0.94       -6.01      9.05 o
  15  12   1        0.55      -13.28     13.28 o
   0  13   1      148.01      156.10     10.30 o
   1  13   1       19.92       20.40      3.40 o
   2  13   1        1.32        0.46      2.50 o
   3  13   1      122.22      131.65      6.72 o
   4  13   1       78.05       93.96      7.41 o
   5  13   1       94.97      117.36      8.48 o
   6  13   1       47.05       52.07      5.53 o
   7  13   1       39.49       31.46      6.84 o
   8  13   1       57.64       47.54     11.59 o
   9  13   1        3.18        1.28      5.99 o
  10  13   1        7.85        7.98      7.20 o
  11  13   1        9.25       18.83      8.01 o
  12  13   1       13.58       11.75      8.44 o
  13  13   1        5.72       12.17      9.73 o
  14  13   1        1.10       -6.24      9.71 o
   0  14   1       36.63       32.33      8.23 o
   1  14   1       50.61       55.09      7.07 o
   2  14   1      114.68      114.70     12.52 o
   3  14   1       82.08       91.00      7.42 o
   4  14   1       13.26       10.54      6.00 o
   5  14   1       59.87       71.75      9.19 o
   6  14   1       41.29       30.44      6.91 o
   7  14   1       18.70        7.69      6.15 o
   8  14   1       11.95        5.88      6.11 o
   9  14   1       16.53       13.37      7.02 o
  10  14   1        7.91       21.33      8.08 o
  11  14   1       23.44       36.01      9.74 o
  12  14   1        4.06        8.03      9.58 o
  13  14   1        1.40       -5.36      9.23 o
   0  15   1       16.51       11.68      6.32 o
   1  15   1       40.13       42.37      5.96 o
   2  15   1       60.10       70.04      8.06 o
   3  15   1       52.00       52.83      7.65 o
   4  15   1       51.54       62.52     10.88 o
   5  15   1        1.18       -4.87      7.09 o
   6  15   1        1.83       -2.99      5.54 o
   7  15   1       30.51       27.95      7.19 o
   8  15   1        9.22        7.97      6.93 o
   9  15   1        6.14       -6.88      6.88 o
  10  15   1        5.24       18.26      8.65 o
  11  15   1        3.48       30.08     10.33 o
  12  15   1        4.32        1.02      9.67 o
  13  15   1        4.54       -7.93     10.69 o
   0  16   1       22.74       12.47     10.87 o
   1  16   1       23.74       35.32      8.97 o
   2  16   1       48.01       56.24     10.39 o
   3  16   1       24.61       15.19      8.15 o
   4  16   1        5.15        2.42      7.65 o
   5  16   1        5.16        2.04      8.19 o
   6  16   1        9.84       12.91      9.51 o
   7  16   1        3.78        3.60      8.68 o
   8  16   1        1.77        5.56      7.31 o
   9  16   1        0.58       -7.84      8.13 o
  10  16   1       14.85       14.27     12.96 o
  11  16   1        6.35        9.69      9.86 o
  12  16   1        3.94       -8.70     11.34 o
   0  17   1        0.17       -9.62      9.62 o
   1  17   1        7.52        4.67      8.22 o
   2  17   1       12.75       20.94      9.40 o
   3  17   1        4.87       16.05      9.11 o
   4  17   1       28.63       26.63     10.91 o
   5  17   1       25.66       11.75      9.43 o
   6  17   1        7.59        6.53      7.95 o
   7  17   1        7.64        0.08      7.45 o
   8  17   1        1.08       -2.94      7.67 o
   9  17   1        1.66       -7.96      7.96 o
  10  17   1        0.22        6.42      9.10 o
  11  17   1        0.36        2.35     12.10 o
   0  18   1       25.17       45.46     15.63 o
   1  18   1       13.53       16.95      9.39 o
   2  18   1       13.71        3.72      9.61 o
   3  18   1       33.08       38.21     11.56 o
   4  18   1        8.29        2.79      9.47 o
   5  18   1       24.51       27.07     12.93 o
   6  18   1        0.43        0.76      8.00 o
   7  18   1        6.77       18.50      9.16 o
   8  18   1        4.33        7.93      9.88 o
   9  18   1        3.66        6.73     11.78 o
  10  18   1        0.60        9.30     12.63 o
   0  19   1       10.08        0.88     14.72 o
   1  19   1       51.65       71.78     13.99 o
   2  19   1        5.64        9.60     12.39 o
   3  19   1        1.81        5.87     12.75 o
   4  19   1        3.09       24.55     36.93 o
   5  19   1        0.99        7.04     11.21 o
   6  19   1        5.35        3.40     10.00 o
   7  19   1        2.39       -2.48      9.78 o
   8  19   1        0.51        4.92     12.43 o
   9  19   1        1.44        3.44     11.98 o
   0  20   1       39.10       35.20     25.77 o
   1  20   1       14.59       12.09     15.82 o
   2  20   1        8.88       20.09     16.60 o
   3  20   1       11.52       43.38     17.78 o
   4  20   1        4.09       15.51     26.42 o
   5  20   1        0.25       -1.87     12.34 o
   6  20   1        8.32        9.77     11.77 o
   7  20   1        1.62       26.31     13.70 o
   0  21   1        3.57       11.47     24.77 o
   1  21   1        1.28       12.56     22.16 o
   2  21   1        8.17       31.20     24.98 o
   3  21   1        2.55        8.95     25.90 o
   5  21   1        1.71       19.08     20.86 o
   1   0   2    20755.31    15513.31    768.82 o
   2   0   2     5389.01     4643.74     50.27 o
   3   0   2     3695.83     3498.03     26.75 o
   4   0   2     3056.37     3176.75     27.08 o
   5   0   2        0.00       -1.16      1.16 o
   6   0   2      606.91      555.93      9.13 o
   7   0   2        7.47        4.66      2.00 o
   8   0   2      159.32      150.64      5.85 o
   9   0   2      111.18       98.22      5.99 o
  10   0   2       24.55       29.09      4.65 o
  11   0   2       29.68       25.93      5.55 o
  12   0   2       72.00       73.96      8.05 o
  13   0   2       24.39       26.83      6.81 o
  14   0   2       18.29        7.97     12.17 o
  15   0   2        4.70        7.73      9.58 o
  16   0   2        3.18       -4.98      9.38 o
  17   0   2        0.23       -1.60     11.16 o
   1   1   2     1102.84      985.41     14.47 o
   2   1   2     1836.62     1696.50      9.40 o
   3   1   2     1136.95     1073.43      8.87 o
   4   1   2     2022.27     2066.48     13.50 o
   5   1   2      766.87      798.16      6.98 o
   6   1   2     1105.77     1133.82      9.89 o
   7   1   2      101.17       86.98      3.01 o
   8   1   2      297.93      301.92      5.34 o
   9   1   2      111.95      129.10      4.49 o
  10   1   2      557.68      604.25     10.60 o
  11   1   2        1.47        1.19      3.10 o
  12   1   2        9.03        5.46      3.99 o
  13   1   2       35.25       44.35      6.39 o
  14   1   2       24.72       19.53      6.10 o
  15   1   2       19.40       25.01      7.88 o
  16   1   2        9.91       15.88      7.99 o
  17   1   2        0.06       -2.05      7.95 o
   0   2   2     3225.76     2951.33     64.02 o
   1   2   2    45653.15    41351.17    334.13 o
   2   2   2     6759.90     6382.85     35.02 o
   3   2   2     8925.42     8513.60     45.10 o
   4   2   2     1240.70     1124.26      8.00 o
   5   2   2      695.31      771.87      6.72 o
   6   2   2      802.38      874.10      8.14 o
   7   2   2       81.96       88.02      2.92 o
   8   2   2       36.68       32.14      2.43 o
   9   2   2      497.55      561.35      9.00 o
  10   2   2       30.14       31.85      3.27 o
  11   2   2       67.55       70.57      4.79 o
  12   2   2        3.73        1.12      3.51 o
  13   2   2        1.76        0.50      4.96 o
  14   2   2       15.48       22.69      6.35 o
  15   2   2        4.10        3.99      6.68 o
  16   2   2        0.53        0.44      7.53 o
  17   2   2        1.65       -2.90      7.84 o
   0   3   2     1318.83     1315.51     13.80 o
   1   3   2     3583.79     3353.34     21.90 o
   2   3   2    11616.64    10964.36     62.95 o
   3   3   2     1902.76     1749.66     11.10 o
   4   3   2     3046.06     3097.16     19.16 o
   5   3   2     1447.96     1523.22     10.75 o
   6   3   2      364.53      381.33      4.78 o
   7   3   2      267.72      282.17      4.66 o
   8   3   2      248.88      250.77      5.73 o
   9   3   2       37.16       42.47      3.27 o
  10   3   2      344.18      338.33     10.96 o
  11   3   2       24.37       22.03      4.06 o
  12   3   2       78.98       83.00      6.14 o
  13   3   2        7.38       10.92      5.48 o
  14   3   2        8.00        6.16      6.18 o
  15   3   2        5.26        8.78      6.93 o
  16   3   2       12.91       20.66      8.17 o
  17   3   2        0.23        5.20      8.31 o
   0   4   2      364.66      318.74      4.70 o
   1   4   2      295.25      267.22      3.01 o
   2   4   2      364.07      332.08      3.50 o
   3   4   2     2261.03     2237.99     14.75 o
   4   4   2     2132.84     2296.56     15.52 o
   5   4   2     3504.17     3636.02     24.11 o
   6   4   2      732.97      744.12      9.09 o
   7   4   2      225.86      229.50      4.40 o
   8   4   2       14.98       12.17      2.09 o
   9   4   2      374.85      348.74      7.11 o
  10   4   2        1.81        5.55      2.85 o
  11   4   2       29.80       26.32      4.35 o
  12   4   2       83.31       84.95      7.24 o
  13   4   2        4.94       -2.08      5.24 o
  14   4   2       12.01       14.26      6.55 o
  15   4   2        9.75       19.87      7.44 o
  16   4   2        3.75        1.21      7.60 o
  17   4   2        2.23       -4.65      8.13 o
   0   5   2     2226.84     2148.18     21.40 o
   1   5   2     3546.91     3384.34     22.24 o
   2   5   2      528.05      534.49      5.27 o
   3   5   2     1943.12     1914.35     14.78 o
   4   5   2     3301.91     3330.27     22.61 o
   5   5   2     1423.47     1497.38     11.80 o
   6   5   2       15.19       12.09      1.84 o
   7   5   2      162.85      198.43      4.71 o
   8   5   2      231.82      258.01      6.21 o
   9   5   2      124.74      132.50      5.53 o
  10   5   2      151.32      145.31     10.59 o
  11   5   2       14.39       10.61      4.27 o
  12   5   2       22.44       19.85      5.61 o
  13   5   2        6.82        8.95      6.16 o
  14   5   2        8.02       10.28      6.33 o
  15   5   2        6.16        3.61      6.67 o
  16   5   2        9.54        1.03      7.59 o
  17   5   2        1.19        5.81      9.09 o
   0   6   2      811.79      794.96     12.08 o
   1   6   2      836.22      918.95      9.20 o
   2   6   2     1103.12     1150.34     11.11 o
   3   6   2     1115.50     1225.84     11.26 o
   4   6   2      322.60      293.39      4.83 o
   5   6   2     1063.36     1122.64     10.17 o
   6   6   2       78.79       80.45      2.99 o
   7   6   2      121.40      130.81      4.42 o
   8   6   2       15.78       12.36      3.07 o
   9   6   2      360.39      372.86      8.89 o
  10   6   2        4.37        3.35      3.86 o
  11   6   2       58.26       56.74      7.96 o
  12   6   2       29.93       35.84      6.98 o
  13   6   2        7.32        8.65      5.82 o
  14   6   2        2.52       -5.65      5.65 o
  15   6   2        7.61       17.66      7.59 o
  16   6   2        2.39        4.35      8.32 o
  17   6   2        0.79       -1.27      8.95 o
   0   7   2      404.93      463.89      8.96 o
   1   7   2        3.74        3.80      1.26 o
   2   7   2      549.23      588.85      7.25 o
   3   7   2     1227.58     1349.55     13.31 o
   4   7   2      731.88      737.59      8.46 o
   5   7   2     1147.79     1132.06     11.42 o
   6   7   2       77.01       87.52      3.72 o
   7   7   2      312.81      299.44      6.75 o
   8   7   2      306.63      294.45      9.71 o
   9   7   2       68.84       69.31      4.95 o
  10   7   2       50.13       38.48      5.24 o
  11   7   2        9.25       15.45      5.20 o
  12   7   2       18.84       15.85      6.19 o
  13   7   2        5.00       -1.81      5.83 o
  14   7   2        0.07       -5.13      6.04 o
  15   7   2        3.72        3.02      7.24 o
  16   7   2        1.89        4.69      8.51 o
   0   8   2       88.86       80.57      4.88 o
   1   8   2       63.39       76.74      3.17 o
   2   8   2      558.90      514.27      7.26 o
   3   8   2      778.70      813.18      9.29 o
   4   8   2      734.60      729.46      9.79 o
   5   8   2      575.94      581.52      8.90 o
   6   8   2       99.25       92.62      4.05 o
   7   8   2      153.51      147.59      5.63 o
   8   8   2       14.84        6.29      3.24 o
   9   8   2       95.11       94.18      6.74 o
  10   8   2      172.74      188.49     10.14 o
  11   8   2       18.96        7.39      5.35 o
  12   8   2        7.25        0.94      5.38 o
  13   8   2        0.70       -3.40      5.80 o
  14   8   2        1.54        4.67      6.84 o
  15   8   2        1.77       -3.70      7.43 o
  16   8   2        5.63       21.39      9.40 o
   0   9   2      378.08      364.75      8.73 o
   1   9   2      398.89      434.51      6.70 o
   2   9   2      192.67      202.59      4.92 o
   3   9   2       41.28       40.12      2.66 o
   4   9   2      779.62      777.61     12.52 o
   5   9   2       86.13       94.60      4.55 o
   6   9   2     1487.13     1539.67     18.15 o
   7   9   2      198.89      218.26      6.58 o
   8   9   2       54.40       50.29      5.31 o
   9   9   2        4.76       -1.08      5.07 o
  10   9   2       26.15       14.10      6.09 o
  11   9   2        2.05        5.53      6.07 o
  12   9   2        3.03       -1.45      5.76 o
  13   9   2        1.09       -2.05      5.87 o
  14   9   2       15.42        6.34      7.25 o
  15   9   2        1.31       -7.48      7.48 o
  16   9   2        1.27        7.36      8.85 o
   0  10   2        8.67        8.49      3.29 o
   1  10   2      331.81      338.93      7.80 o
   2  10   2      506.34      490.42      8.86 o
   3  10   2      230.44      224.40      6.63 o
   4  10   2       27.11       22.39      2.88 o
   5  10   2      126.32      109.43      4.99 o
   6  10   2      143.00      144.34      5.75 o
   7  10   2      354.03      367.20      8.70 o
   8  10   2       48.93       50.47      5.31 o
   9  10   2       28.70       26.13      5.81 o
  10  10   2       10.15        7.77      6.25 o
  11  10   2       14.17       10.60      8.49 o
  12  10   2        7.25       13.05      7.42 o
  13  10   2        1.21       12.58      7.98 o
  14  10   2        9.92       13.70      9.36 o
  15  10   2        1.11       -6.39     13.62 o
   0  11   2       93.05       86.51      9.36 o
   1  11   2      152.00      151.29      6.81 o
   2  11   2      172.65      191.38      7.19 o
   3  11   2      282.82      299.35      7.23 o
   4  11   2      555.60      569.63     10.54 o
   5  11   2       64.34       60.47      4.77 o
   6  11   2      444.63      463.30     13.97 o
   7  11   2       24.32       24.72      4.14 o
   8  11   2        2.80        6.63      5.15 o
   9  11   2       27.29       17.91      6.45 o
  10  11   2        0.62        6.87      6.22 o
  11  11   2        1.85       -2.82      6.39 o
  12  11   2        1.71        5.69      7.12 o
  13  11   2        3.78       11.49      8.78 o
  14  11   2        8.84        1.00      9.43 o
  15  11   2        0.12        2.15     10.11 o
   0  12   2      233.12      208.67      8.84 o
   1  12   2      261.22      264.79      7.68 o
   2  12   2       26.32       19.78      3.14 o
   3  12   2      138.37      160.16      8.14 o
   4  12   2      380.75      417.54      9.31 o
   5  12   2       11.41        1.57      3.06 o
   6  12   2        6.22        9.30      3.92 o
   7  12   2       46.32       45.01      6.67 o
   8  12   2        3.40        4.11      7.44 o
   9  12   2       77.52       85.53     10.85 o
  10  12   2        2.13       -0.26      6.16 o
  11  12   2       19.03       24.29      7.85 o
  12  12   2       12.83        7.75      8.31 o
  13  12   2        1.36        8.90      9.16 o
  14  12   2        5.88        4.54      9.88 o
   0  13   2       85.11      104.23      7.87 o
   1  13   2        9.74        2.34      3.20 o
   2  13   2       83.82       79.32      5.14 o
   3  13   2       49.84       49.51      4.53 o
   4  13   2      146.30      133.77      7.69 o
   5  13   2       71.51       72.30      6.08 o
   6  13   2      105.10      125.49      9.08 o
   7  13   2       15.56       10.75      5.94 o
   8  13   2        6.63        2.50      5.76 o
   9  13   2        1.78       -3.08      5.95 o
  10  13   2       21.13       15.82     10.31 o
  11  13   2        2.73        6.58      7.96 o
  12  13   2        0.46       -1.47      8.68 o
  13  13   2        9.52       23.92     10.54 o
  14  13   2        2.21        4.07     10.80 o
   0  14   2      110.46      114.99      9.53 o
   1  14   2       15.43       10.60      4.69 o
   2  14   2       23.12       26.21      4.51 o
   3  14   2       95.08       98.81      7.13 o
   4  14   2       17.62       22.71      6.14 o
   5  14   2      120.67      130.56      9.50 o
   6  14   2       10.06        4.52      5.61 o
   7  14   2       70.95       71.19      8.70 o
   8  14   2        2.09        7.57      6.24 o
   9  14   2        7.24        3.97      6.85 o
  10  14   2        1.90        1.06      7.78 o
  11  14   2        7.31        9.43      8.53 o
  12  14   2        0.95       -0.41      8.74 o
  13  14   2        4.56       14.71     11.47 o
   0  15   2      201.03      190.47     28.13 o
   1  15   2       69.30       58.09      6.56 o
   2  15   2        7.99        8.01      5.44 o
   3  15   2      108.97      124.49     15.62 o
   4  15   2       61.00       41.56     11.68 o
   5  15   2       40.33       41.44      9.81 o
   6  15   2       12.58       14.27      6.65 o
   7  15   2       12.12       17.33      7.04 o
   8  15   2        3.60        1.34      6.68 o
   9  15   2        1.02       -0.05     10.26 o
  10  15   2        4.16        4.53      8.68 o
  11  15   2        9.75       14.09      9.53 o
  12  15   2        1.32        8.17     12.38 o
  13  15   2        0.11       -1.32     11.35 o
   0  16   2        1.54        1.45      6.81 o
   1  16   2        8.45        9.11      5.06 o
   2  16   2        0.20        7.14      6.08 o
   3  16   2        7.30        8.23      6.14 o
   4  16   2       12.27       18.83     10.43 o
   5  16   2       22.44       25.75      8.19 o
   6  16   2       12.86       17.78      7.29 o
   7  16   2        0.93        2.74      8.55 o
   8  16   2        6.86       11.83      8.22 o
   9  16   2        8.16        4.93      8.58 o
  10  16   2        6.27       19.33     10.77 o
  11  16   2        0.97        0.70     10.10 o
  12  16   2        6.68       11.83     11.56 o
   0  17   2        8.80       15.82     12.76 o
   1  17   2        4.64       -4.33      7.99 o
   2  17   2       34.84       29.49     14.36 o
   3  17   2       18.52       15.83      9.33 o
   4  17   2       44.76       54.62     13.03 o
   5  17   2        8.57       18.42      9.14 o
   6  17   2        1.86       -5.87      7.24 o
   7  17   2        1.74        8.24     11.09 o
   8  17   2        5.51        7.90      9.50 o
   9  17   2        3.74        5.93     11.51 o
  10  17   2        1.78       10.93     10.76 o
  11  17   2        0.14       -9.82      9.82 o
   0  18   2       20.59       12.68     13.30 o
   1  18   2       24.57       37.41     12.34 o
   2  18   2        3.45       -0.50     10.45 o
   3  18   2       10.37       15.63     11.60 o
   4  18   2       11.83        7.76     11.16 o
   5  18   2        0.38       -4.49      9.51 o
   6  18   2        2.31        3.80      8.66 o
   7  18   2        3.15       22.10     10.43 o
   8  18   2        0.39       -9.30      9.30 o
   9  18   2        0.50        9.80     10.90 o
  10  18   2        4.94       -9.16      9.75 o
   0  19   2       44.02       31.59     22.90 o
   1  19   2        0.61       13.49     15.37 o
   2  19   2        1.16       27.41     16.73 o
   3  19   2        2.88       12.40     14.59 o
   4  19   2        3.43       17.99     16.10 o
   5  19   2        5.61       20.61     11.46 o
   6  19   2        8.13       13.32     10.08 o
   7  19   2        0.35        7.47     10.16 o
   8  19   2        3.26       17.98     11.34 o
   9  19   2        0.12       -9.13     10.89 o
   0  20   2        4.81        7.17     22.64 o
   1  20   2       12.22       10.20     15.67 o
   2  20   2        5.95        3.11     15.02 o
   3  20   2        2.04        3.61     15.52 o
   4  20   2        2.80       -0.97     18.84 o
   5  20   2        3.65        8.39     12.30 o
   6  20   2        0.47       -9.95      9.95 o
   7  20   2        1.92        3.87     11.56 o
   0  21   2        6.18       35.33     26.29 o
   1  21   2        1.12       14.09     17.54 o
   2  21   2        4.28        2.67     16.37 o
   3  21   2        0.21       25.25     18.85 o
   4  21   2        0.53        9.28     17.68 o
   5  21   2        1.14       12.98     16.38 o
   1   0   3     2355.35     2172.11     26.80 o
   2   0   3     5985.87     5614.36     44.44 o
   3   0   3     3684.97     3475.00     25.16 o
   4   0   3      113.87      103.65      2.56 o
   5   0   3      818.49      785.44      9.71 o
   6   0   3      414.72      441.98      7.20 o
   7   0   3      140.10      100.29      5.05 o
   8   0   3      128.88      125.03      5.50 o
   9   0   3      150.77      190.81      7.85 o
  10   0   3      699.87      719.68     14.42 o
  11   0   3      147.98      144.56     12.31 o
  12   0   3      142.03      118.83     10.23 o
  13   0   3        5.82        1.94      8.08 o
  14   0   3       11.82       13.03      7.96 o
  15   0   3        4.82        8.31      9.89 o
  16   0   3        1.64        4.55     11.25 o
  17   0   3        0.45       -2.19     10.71 o
   0   1   3     6842.15     5997.86    132.31 o
   1   1   3      172.97      154.52      2.45 o
   2   1   3      876.99      820.74      5.53 o
   3   1   3      151.35      142.64      1.73 o
   4   1   3     1050.87     1068.35      7.45 o
   5   1   3      205.16      217.72      3.68 o
   6   1   3      252.40      241.52      3.73 o
   7   1   3      222.23      242.63      4.15 o
   8   1   3        0.25        0.00      1.50 o
   9   1   3      399.16      385.57      6.55 o
  10   1   3      153.86      174.25      7.55 o
  11   1   3      212.16      227.99      8.06 o
  12   1   3        8.98       11.40      3.62 o
  13   1   3       32.61       29.86      6.24 o
  14   1   3       16.67       20.76      6.19 o
  15   1   3       11.67        2.83      6.64 o
  16   1   3        1.52       -3.00      7.35 o
  17   1   3        0.68       -1.28      8.12 o
   0   2   3    12629.36    12008.66    119.28 o
   1   2   3     5084.88     4722.07     30.10 o
   2   2   3     2521.16     2327.54     14.16 o
   3   2   3     1354.62     1316.39      8.49 o
   4   2   3      208.53      187.19      2.46 o
   5   2   3      153.49      156.02      2.80 o
   6   2   3       20.88       18.83      1.84 o
   7   2   3      180.56      182.16      4.01 o
   8   2   3      313.01      318.27      5.50 o
   9   2   3      112.30      114.56      4.12 o
  10   2   3      798.69      840.94     11.33 o
  11   2   3       20.59       28.58      3.97 o
  12   2   3       50.84       58.35      5.19 o
  13   2   3        8.02        4.02      4.97 o
  14   2   3        5.43       16.68      6.38 o
  15   2   3       18.05       17.56      7.49 o
  16   2   3        0.35        0.62      7.35 o
  17   2   3        1.58        4.94      8.77 o
   0   3   3     7812.20     7311.14     65.25 o
   1   3   3     2069.17     1965.30     13.71 o
   2   3   3     2847.95     2682.17     18.17 o
   3   3   3     1349.40     1302.72      8.86 o
   4   3   3     1261.11     1327.25      9.48 o
   5   3   3       34.38       44.37      1.79 o
   6   3   3      320.54      341.88      4.62 o
   7   3   3       11.98       11.95      1.56 o
   8   3   3       50.90       53.43      3.21 o
   9   3   3      160.75      176.57      5.11 o
  10   3   3        0.92       -2.32      2.32 o
  11   3   3      170.74      167.58      6.88 o
  12   3   3        5.09        2.82      3.73 o
  13   3   3        5.91       12.71      6.30 o
  14   3   3        4.29       11.36      6.44 o
  15   3   3       14.40       26.99      7.66 o
  16   3   3        2.22       -2.29      7.27 o
  17   3   3        2.12        2.98      8.41 o
   0   4   3     7094.82     6677.91     60.20 o
   1   4   3      171.82      161.30      2.56 o
   2   4   3     2359.76     2404.32     16.74 o
   3   4   3      770.48      786.88      6.45 o
   4   4   3      423.64      454.86      4.93 o
   5   4   3      105.13       98.00      2.67 o
   6   4   3      347.35      344.67      4.77 o
   7   4   3      174.16      181.36      4.09 o
   8   4   3       38.53       42.21      2.88 o
   9   4   3       74.40       71.10      3.65 o
  10   4   3       70.35       86.75      4.48 o
  11   4   3        4.07       -1.73      3.23 o
  12   4   3        0.55        4.01      4.22 o
  13   4   3        2.42        2.82      5.67 o
  14   4   3        8.23       -0.77      6.03 o
  15   4   3        0.79       -5.04      6.39 o
  16   4   3        1.63        6.61      8.17 o
  17   4   3        0.31       -2.21      8.84 o
   0   5   3      381.03      318.79      6.29 o
   1   5   3     4205.59     4133.93     29.84 o
   2   5   3      152.35      114.63      2.49 o
   3   5   3     1989.93     2137.49     15.15 o
   4   5   3      105.72       83.89      2.32 o
   5   5   3     1438.92     1478.00     12.36 o
   6   5   3       45.55       48.19      2.30 o
   7   5   3      243.38      230.67      5.61 o
   8   5   3       39.08       48.17      3.33 o
   9   5   3       86.26       78.97      4.61 o
  10   5   3      128.05      140.80      6.59 o
  11   5   3       73.19       63.04     10.12 o
  12   5   3        8.49        5.63      4.93 o
  13   5   3        1.76       -4.17      5.61 o
  14   5   3        8.74        8.86      6.62 o
  15   5   3        6.47        5.00      7.21 o
  16   5   3        6.45       16.41      8.97 o
  17   5   3        0.34       17.03      9.50 o
   0   6   3        1.01       -1.28      1.28 o
   1   6   3      930.81     1033.55      8.93 o
   2   6   3      888.46      840.63      7.82 o
   3   6   3      295.59      315.51      4.86 o
   4   6   3      724.19      785.90      8.42 o
   5   6   3      354.60      379.67      5.12 o
   6   6   3       43.53       46.08      2.48 o
   7   6   3      141.24      132.11      4.40 o
   8   6   3       23.20       28.54      2.94 o
   9   6   3       84.26       94.97      4.86 o
  10   6   3       27.35       31.90      4.56 o
  11   6   3       81.81       77.99      6.57 o
  12   6   3        1.01       -1.48      5.22 o
  13   6   3        3.47        7.98      5.89 o
  14   6   3        8.88        7.41      7.27 o
  15   6   3       10.71       12.00      8.12 o
  16   6   3        1.14       -5.13      8.18 o
  17   6   3        0.09       -4.65      9.06 o
   0   7   3     1146.35     1066.89     13.83 o
   1   7   3     2763.21     2900.39     22.51 o
   2   7   3      782.18      812.24      9.38 o
   3   7   3      467.73      506.40      6.63 o
   4   7   3     1560.87     1647.93     15.20 o
   5   7   3      676.14      751.97      8.42 o
   6   7   3      523.88      537.57      7.47 o
   7   7   3      144.78      142.06      5.19 o
   8   7   3      198.83      210.84      6.18 o
   9   7   3      116.59      101.77      6.07 o
  10   7   3        9.73        0.55      3.56 o
  11   7   3       15.94        8.82      4.97 o
  12   7   3       18.86       11.60      5.82 o
  13   7   3        6.12       12.14      6.33 o
  14   7   3        4.04       -2.77      6.36 o
  15   7   3       10.20       16.08      8.70 o
  16   7   3       14.32       15.20      8.93 o
   0   8   3     1342.80     1378.13     18.41 o
   1   8   3      166.14      190.71      4.09 o
   2   8   3      820.16      815.49      9.78 o
   3   8   3      174.20      202.33      4.45 o
   4   8   3      215.29      207.90      4.61 o
   5   8   3      384.37      390.09      6.99 o
   6   8   3      257.36      271.21      5.64 o
   7   8   3      207.46      200.49      6.71 o
   8   8   3      173.70      175.91      7.69 o
   9   8   3       44.54       44.64      6.31 o
  10   8   3       15.62       10.28      5.02 o
  11   8   3        5.23        7.41      5.16 o
  12   8   3        6.30        2.14      5.38 o
  13   8   3       21.80       29.31      7.02 o
  14   8   3        0.73        1.95      6.94 o
  15   8   3        4.36       -0.59      7.83 o
  16   8   3        0.77        2.65      8.86 o
   0   9   3      728.78      793.81     13.75 o
   1   9   3      228.69      231.84      5.11 o
   2   9   3       83.46       85.83      3.64 o
   3   9   3      117.72      122.56      4.80 o
   4   9   3       29.95       36.17      3.18 o
   5   9   3      523.15      508.03     11.67 o
   6   9   3      211.21      242.99      6.55 o
   7   9   3      236.41      213.74      5.97 o
   8   9   3       96.28       89.19      5.26 o
   9   9   3       15.68       21.58      4.90 o
  10   9   3       50.15       48.82      8.30 o
  11   9   3        8.94       11.91      6.30 o
  12   9   3        6.16        1.37      6.06 o
  13   9   3        6.05       -0.99      6.12 o
  14   9   3        5.20        5.49      7.90 o
  15   9   3       12.81       35.05      9.20 o
  16   9   3        3.28        4.45      8.80 o
   0  10   3      267.56      276.69      9.13 o
   1  10   3      181.44      178.60      6.06 o
   2  10   3       57.12       63.72      5.49 o
   3  10   3       57.43       58.85      4.70 o
   4  10   3       20.24       15.13      3.11 o
   5  10   3      144.27      146.44      7.52 o
   6  10   3       72.46       72.09      5.27 o
   7  10   3       29.67       36.96      3.72 o
   8  10   3      164.93      170.18     10.59 o
   9  10   3       50.72       59.43      9.24 o
  10  10   3       11.43        0.01      5.62 o
  11  10   3        2.11       -5.65      5.86 o
  12  10   3       11.48       24.98      7.84 o
  13  10   3        0.83        6.12      8.28 o
  14  10   3        4.90       12.33      9.51 o
  15  10   3        5.48        4.98      9.90 o
   0  11   3       40.74       48.14      5.01 o
   1  11   3      427.37      448.97     14.39 o
   2  11   3      150.47      156.31      6.44 o
   3  11   3        8.41        7.48      2.72 o
   4  11   3       30.89       33.80      3.65 o
   5  11   3      124.55      119.57      6.15 o
   6  11   3       11.23       11.19      3.12 o
   7  11   3      139.92      150.03      7.74 o
   8  11   3       66.68       66.68     10.07 o
   9  11   3       89.26       95.91     10.19 o
  10  11   3       20.88       17.42      6.74 o
  11  11   3        4.26       18.14      6.84 o
  12  11   3       10.55       14.08      8.09 o
  13  11   3        7.80       11.94      9.08 o
  14  11   3        0.18        9.23      9.49 o
  15  11   3        0.84       -2.02     11.36 o
   0  12   3       16.84       12.49      3.94 o
   1  12   3      116.44      124.96      7.81 o
   2  12   3        6.84        0.42      2.84 o
   3  12   3       81.42       72.72      4.86 o
   4  12   3      198.55      218.42      7.52 o
   5  12   3       53.57       50.02      4.81 o
   6  12   3        0.73       -2.80      3.44 o
   7  12   3       42.27       31.17      6.15 o
   8  12   3       17.27       10.03      5.82 o
   9  12   3       12.82       14.34      6.53 o
  10  12   3        5.61        5.66      6.41 o
  11  12   3        4.26       -5.78      7.29 o
  12  12   3        0.20        5.92      8.07 o
  13  12   3        6.72        6.80      9.40 o
  14  12   3        5.25       17.83     11.05 o
   0  13   3       35.10       28.06      5.03 o
   1  13   3       39.80       43.17      4.06 o
   2  13   3       17.00        7.69      3.84 o
   3  13   3      193.61      194.15      7.40 o
   4  13   3        0.54        3.96      3.40 o
   5  13   3       77.85       75.65      6.53 o
   6  13   3       80.71       78.10      7.88 o
   7  13   3       13.12       24.04      6.56 o
   8  13   3       34.70       29.08      7.15 o
   9  13   3       20.29       25.64      7.11 o
  10  13   3        3.30       -1.11      8.25 o
  11  13   3        7.70       19.88      8.84 o
  12  13   3        4.36        5.22      8.59 o
  13  13   3        6.85       10.78     16.83 o
  14  13   3        0.01       -6.19     10.56 o
   0  14   3        0.18       -4.38      4.38 o
   1  14   3        0.39        3.62      3.43 o
   2  14   3       56.92       64.40      6.34 o
   3  14   3       29.26       37.90      5.60 o
   4  14   3       76.60       83.33     11.96 o
   5  14   3        7.36       16.22      5.52 o
   6  14   3       25.67       28.64      6.43 o
   7  14   3       20.07        5.18      6.33 o
   8  14   3        3.90        0.36      8.03 o
   9  14   3        2.90       15.30      7.85 o
  10  14   3       11.62       20.83      8.88 o
  11  14   3        0.84        6.68      8.29 o
  12  14   3        3.40       -9.33      9.33 o
  13  14   3        2.13        0.34     10.53 o
   0  15   3       19.08       34.09      9.82 o
   1  15   3       46.23       42.88      5.81 o
   2  15   3       21.53       13.23      5.80 o
   3  15   3        8.13       16.64      6.33 o
   4  15   3        2.78        6.61      5.77 o
   5  15   3       27.62       28.05      6.57 o
   6  15   3       23.86       28.32      7.67 o
   7  15   3        1.53        2.20      7.00 o
   8  15   3        1.26       13.42      7.59 o
   9  15   3       25.53       13.41      8.34 o
  10  15   3        1.89       11.33      9.83 o
  11  15   3        8.89       13.40     10.36 o
  12  15   3        0.78       10.41     10.95 o
  13  15   3        0.90       -9.13     17.20 o
   0  16   3       13.14        9.62      7.30 o
   1  16   3      113.71      122.04      8.68 o
   2  16   3       37.53       29.06      6.16 o
   3  16   3       18.84       14.43      6.79 o
   4  16   3       12.83        4.84      6.36 o
   5  16   3       14.37        1.29      7.47 o
   6  16   3       38.68       30.84      9.46 o
   7  16   3        1.76        1.78      7.12 o
   8  16   3        6.51       -7.87     12.15 o
   9  16   3        1.01        3.38     11.17 o
  10  16   3        8.07       -3.97      9.37 o
  11  16   3        0.06       11.09     11.04 o
  12  16   3        0.11       10.92     11.29 o
   0  17   3        1.78       22.77     13.65 o
   1  17   3       15.93       22.88      7.13 o
   2  17   3       28.71       15.38     10.59 o
   3  17   3       23.50       30.82     11.72 o
   4  17   3        1.92       10.87      9.87 o
   5  17   3        0.37       -9.03      9.03 o
   6  17   3        6.57       14.14      8.76 o
   7  17   3        7.71        3.92      8.73 o
   8  17   3        3.35       12.15      9.44 o
   9  17   3       10.44       15.92     10.12 o
  10  17   3        1.83        6.09     10.89 o
  11  17   3        1.93        2.04     11.10 o
   0  18   3        1.15      -11.91     16.56 o
   1  18   3       22.83       33.08     14.75 o
   2  18   3        2.40        7.06     12.94 o
   3  18   3       15.46       -0.13     14.21 o
   4  18   3       12.41        9.20     13.16 o
   5  18   3        0.58       -5.07      9.08 o
   6  18   3        2.85        6.18      9.44 o
   7  18   3        2.71       -3.69      8.95 o
   8  18   3        2.16       -2.93      9.52 o
   9  18   3        2.53        4.16     10.66 o
  10  18   3        4.60       -0.05     10.98 o
   0  19   3        1.04        2.52     19.60 o
   1  19   3        2.01       -0.91     13.08 o
   2  19   3        5.18       15.87     25.92 o
   3  19   3       11.59       27.53     16.65 o
   4  19   3        5.17       -8.68     13.17 o
   5  19   3        5.81        5.69     11.18 o
   6  19   3        7.69       19.92     10.55 o
   7  19   3        0.23        1.15     10.16 o
   8  19   3        2.06        8.53     11.13 o
   9  19   3        0.67      -14.24     17.15 o
   0  20   3        2.58       -9.73     20.90 o
   1  20   3        2.92        5.65     15.45 o
   2  20   3        4.14        6.17     16.52 o
   3  20   3        9.25      -14.52     14.52 o
   4  20   3       11.50        6.47     16.60 o
   5  20   3        2.75        0.16     11.78 o
   6  20   3        2.00        6.50     10.90 o
   7  20   3        0.63       -7.57     10.42 o
   0  21   3       12.85        2.13     23.81 o
   1  21   3       17.72       13.07     35.52 o
   2  21   3        3.02       18.20     27.48 o
   3  21   3        0.79       14.41     17.57 o
   4  21   3        1.75       10.70     17.25 o
   5  21   3        0.07        9.74     12.90 o
   0  22   3        0.58       11.99     27.24 o
   1  22   3        1.54        3.22     18.61 o
   0   0   4     2933.42     2532.54     68.81 o
   1   0   4      283.25      249.54      3.49 o
   2   0   4     2755.39     2587.15     21.53 o
   3   0   4      526.70      535.19      5.87 o
   4   0   4      476.47      497.74      5.94 o
   5   0   4     2775.10     3013.08     27.89 o
   6   0   4        1.12        2.41      1.91 o
   7   0   4      151.43      159.01      5.59 o
   8   0   4      141.80      133.51      5.56 o
   9   0   4        1.29       -1.73      2.58 o
  10   0   4      355.70      372.94     10.21 o
  11   0   4       19.35       19.29      5.64 o
  12   0   4        4.86        5.70      5.35 o
  13   0   4       35.26       33.91     11.64 o
  14   0   4       43.44       44.92      9.64 o
  15   0   4        0.51       -4.52      9.11 o
  16   0   4        6.01       10.11     10.75 o
  17   0   4        0.59        3.63     17.16 o
   0   1   4       14.37       10.25      1.10 o
   1   1   4       48.75       43.78      1.48 o
   2   1   4      800.29      797.76      5.83 o
   3   1   4     3771.91     3484.63     20.88 o
   4   1   4      773.03      819.38      6.37 o
   5   1   4     2384.45     2510.66     16.83 o
   6   1   4      680.80      714.46      7.31 o
   7   1   4        0.65       -0.66      1.29 o
   8   1   4      144.53      131.13      4.06 o
   9   1   4      231.74      225.07      6.06 o
  10   1   4      183.31      183.53      6.02 o
  11   1   4       30.90       22.31      3.99 o
  12   1   4       19.45       21.35      3.93 o
  13   1   4       11.41       15.27      4.80 o
  14   1   4        0.01       -0.57      5.37 o
  15   1   4        2.69        2.06      6.75 o
  16   1   4        0.19        7.44      8.14 o
  17   1   4        1.13        1.83      8.65 o
   0   2   4     4814.26     4550.51     57.81 o
   1   2   4       90.40       94.93      1.72 o
   2   2   4      520.53      479.08      4.19 o
   3   2   4     2262.40     2204.96     13.95 o
   4   2   4      552.22      578.70      5.20 o
   5   2   4      597.67      586.65      5.72 o
   6   2   4      747.20      730.90      7.31 o
   7   2   4      108.94      108.79      4.21 o
   8   2   4       47.38       55.70      3.00 o
   9   2   4        4.89        6.04      2.09 o
  10   2   4       66.31       64.62      4.42 o
  11   2   4       63.80       69.09      4.84 o
  12   2   4        7.11        7.94      3.83 o
  13   2   4       75.34       96.82      7.10 o
  14   2   4        0.86        7.33      6.14 o
  15   2   4        1.37       -0.99      6.92 o
  16   2   4        0.14       -1.64      7.68 o
  17   2   4        1.40       -6.37      8.56 o
   0   3   4     1961.81     1923.17     20.71 o
   1   3   4     1794.56     1703.21     13.18 o
   2   3   4      180.42      180.88      2.88 o
   3   3   4      743.17      739.09      6.10 o
   4   3   4     1799.88     1870.09     13.01 o
   5   3   4     2171.83     2232.72     15.57 o
   6   3   4      811.37      901.00      8.55 o
   7   3   4      368.74      342.19      5.26 o
   8   3   4      129.77      128.63      3.77 o
   9   3   4      193.24      179.00      5.13 o
  10   3   4       29.26       33.36      3.02 o
  11   3   4       26.69       25.01      3.60 o
  12   3   4       70.04       82.24      8.02 o
  13   3   4        6.50        2.52      4.60 o
  14   3   4        4.43        0.49      5.77 o
  15   3   4       14.99       15.26      7.43 o
  16   3   4        0.01       -3.86      7.71 o
  17   3   4        1.02        1.14      9.00 o
   0   4   4     3229.54     3050.21     32.18 o
   1   4   4     3744.36     3751.43     26.07 o
   2   4   4     2934.53     2984.03     21.43 o
   3   4   4     5796.80     5843.45     39.49 o
   4   4   4      214.13      246.73      3.43 o
   5   4   4      658.79      728.28      7.10 o
   6   4   4      465.22      508.96      5.92 o
   7   4   4        9.59        7.52      1.63 o
   8   4   4      245.67      233.07      5.15 o
   9   4   4       38.10       40.59      3.11 o
  10   4   4      148.22      155.00      5.70 o
  11   4   4       14.45       15.99      3.31 o
  12   4   4       16.71       16.54      4.32 o
  13   4   4        2.74       -4.23      4.39 o
  14   4   4        1.16       -4.91      5.76 o
  15   4   4        0.39        8.58      7.51 o
  16   4   4        0.18       -7.29      7.29 o
  17   4   4        1.62       21.75     10.06 o
   0   5   4      224.31      255.05      4.59 o
   1   5   4      396.56      423.95      4.64 o
   2   5   4      403.05      412.94      4.94 o
   3   5   4     2659.49     2842.05     20.87 o
   4   5   4     1255.03     1297.37     11.01 o
   5   5   4      175.72      153.38      3.40 o
   6   5   4       26.79       27.87      2.10 o
   7   5   4      178.93      176.05      4.44 o
   8   5   4       23.46       27.49      2.65 o
   9   5   4      250.26      228.80      5.94 o
  10   5   4        3.67        2.17      3.00 o
  11   5   4       75.34       53.40      5.13 o
  12   5   4       11.10       17.72      4.73 o
  13   5   4       13.46        4.74      5.13 o
  14   5   4        5.37       -0.49      6.33 o
  15   5   4       16.48       21.48      8.12 o
  16   5   4        6.26        6.78      8.46 o
  17   5   4        3.22        8.11      9.19 o
   0   6   4     1752.98     1860.59     20.65 o
   1   6   4      515.36      543.76      5.96 o
   2   6   4      204.24      207.62      3.87 o
   3   6   4     1104.75     1227.08     11.72 o
   4   6   4      192.34      164.73      3.56 o
   5   6   4      324.93      316.78      5.13 o
   6   6   4      170.22      160.26      4.04 o
   7   6   4      118.32      110.37      3.87 o
   8   6   4       54.49       49.05      3.42 o
   9   6   4       94.66       80.97      6.13 o
  10   6   4       34.65       31.29      4.96 o
  11   6   4       22.43       23.51      4.95 o
  12   6   4       11.37       16.76      5.16 o
  13   6   4       11.58       18.25      6.24 o
  14   6   4       12.10       15.02      7.03 o
  15   6   4        2.41        6.63      7.56 o
  16   6   4        3.13        3.37      8.39 o
   0   7   4     1062.51     1125.38     15.14 o
   1   7   4     1139.07     1273.29     11.49 o
   2   7   4      416.14      426.39      5.79 o
   3   7   4      306.50      304.74      4.99 o
   4   7   4      225.17      205.79      4.14 o
   5   7   4      445.31      431.69      5.84 o
   6   7   4      227.21      251.11      5.35 o
   7   7   4       77.92       80.77      3.77 o
   8   7   4        8.34        8.68      2.40 o
   9   7   4        5.96        5.13      2.96 o
  10   7   4       58.24       41.76      5.46 o
  11   7   4       11.56       19.39      5.45 o
  12   7   4        0.48       -0.52      5.23 o
  13   7   4       12.49       11.71      6.21 o
  14   7   4        3.20        1.45      6.71 o
  15   7   4        2.95       -7.43      7.43 o
  16   7   4        2.49       10.94      8.83 o
   0   8   4      665.61      679.46     11.07 o
   1   8   4      624.58      647.13      8.89 o
   2   8   4      374.25      358.65      5.71 o
   3   8   4        9.63        8.21      2.22 o
   4   8   4      117.42      144.96      4.10 o
   5   8   4      115.58      127.84      4.24 o
   6   8   4      197.48      200.49      5.44 o
   7   8   4       23.99       24.75      3.03 o
   8   8   4       23.50       21.15      3.10 o
   9   8   4       38.45       47.97      5.31 o
  10   8   4       96.19       90.58      7.59 o
  11   8   4       11.94       16.82      5.62 o
  12   8   4        7.26       -1.33      5.45 o
  13   8   4        3.12       11.45      6.76 o
  14   8   4       14.73       23.34      8.11 o
  15   8   4       25.04       20.48      8.66 o
  16   8   4        7.46        2.31      9.10 o
   0   9   4      201.48      188.38      5.70 o
   1   9   4       88.42       96.45      3.15 o
   2   9   4       61.33       67.47      3.06 o
   3   9   4      317.76      351.73      6.28 o
   4   9   4       18.37       22.73      2.48 o
   5   9   4      145.77      158.88      5.11 o
   6   9   4      116.49      118.78      4.86 o
   7   9   4      120.89      150.06      5.66 o
   8   9   4      125.02      118.18      5.94 o
   9   9   4       13.59       16.77      4.78 o
  10   9   4       44.65       37.19      7.17 o
  11   9   4       16.18       10.36      6.90 o
  12   9   4        6.49        2.43      7.36 o
  13   9   4       32.09       26.46      8.46 o
  14   9   4        4.44        9.76      9.15 o
  15   9   4        6.88       13.05      9.07 o
  16   9   4        1.30       -3.81     10.37 o
   0  10   4       16.78       17.99      2.89 o
   1  10   4      152.63      146.19      4.58 o
   2  10   4       14.64       10.71      2.23 o
   3  10   4       86.24       83.32      4.39 o
   4  10   4      179.29      179.55      6.18 o
   5  10   4       74.82       75.17      4.46 o
   6  10   4      205.28      211.19      6.21 o
   7  10   4      151.47      132.52      6.85 o
   8  10   4       50.21       53.17      6.32 o
   9  10   4       36.76       30.20      6.01 o
  10  10   4       14.78       16.44      6.53 o
  11  10   4       14.66        4.98      6.67 o
  12  10   4        3.23        9.88      7.86 o
  13  10   4       31.30       31.25     10.20 o
  14  10   4        5.41       -0.03      9.03 o
  15  10   4        5.34       26.67     11.69 o
   0  11   4      122.81      126.33     12.76 o
   1  11   4       45.64       46.82      3.47 o
   2  11   4       72.94       74.69      4.68 o
   3  11   4       18.86       19.63      2.98 o
   4  11   4        3.98        5.17      2.90 o
   5  11   4      182.39      193.94      8.95 o
   6  11   4      103.85      115.29      5.46 o
   7  11   4      357.28      382.91     10.86 o
   8  11   4       30.62       22.63      5.15 o
   9  11   4        5.92       10.45      5.94 o
  10  11   4       10.79        9.85      6.50 o
  11  11   4        0.58        9.79      7.62 o
  12  11   4       13.92        9.84      8.11 o
  13  11   4        6.11        3.14      9.54 o
  14  11   4        2.14       -9.41      9.41 o
  15  11   4        9.49       19.52     12.76 o
   0  12   4        4.10        4.30      3.66 o
   1  12   4      195.80      199.69      6.46 o
   2  12   4      128.15      132.71      6.31 o
   3  12   4       13.49       11.35      3.05 o
   4  12   4       13.22        8.79      3.58 o
   5  12   4        6.37        4.99      3.37 o
   6  12   4      163.06      174.82      8.03 o
   7  12   4       63.28       63.20      7.40 o
   8  12   4       42.09       42.14      6.92 o
   9  12   4       23.82        9.49      6.46 o
  10  12   4        9.71        2.58      6.89 o
  11  12   4        3.30       14.09      7.63 o
  12  12   4        1.72       -7.57      7.57 o
  13  12   4        2.49       -8.65      9.39 o
  14  12   4       13.95       13.73     11.67 o
   0  13   4       35.04       26.88      6.95 o
   1  13   4        6.79        2.12      2.83 o
   2  13   4      196.78      204.05      7.93 o
   3  13   4      156.09      152.68      6.78 o
   4  13   4      215.02      227.25     10.27 o
   5  13   4      201.40      228.10     10.97 o
   6  13   4       36.86       33.59      6.12 o
   7  13   4       63.04       55.29      7.28 o
   8  13   4        4.64       -5.60      5.60 o
   9  13   4       13.25       11.02      9.37 o
  10  13   4       26.88       35.94      9.21 o
  11  13   4        5.32        6.36      8.90 o
  12  13   4        0.06       -1.52      8.99 o
  13  13   4        3.90       -9.23      9.23 o
  14  13   4        0.00       -1.55     11.51 o
   0  14   4       10.51       16.64      5.48 o
   1  14   4      143.78      158.57      8.97 o
   2  14   4       17.89       26.85      4.24 o
   3  14   4       82.11       89.73      8.27 o
   4  14   4       23.24       29.44      6.57 o
   5  14   4       19.85       23.57      6.86 o
   6  14   4       33.97       28.28      7.09 o
   7  14   4       10.41       12.07      6.72 o
   8  14   4        4.23       -6.35      6.40 o
   9  14   4        2.37        1.50      7.75 o
  10  14   4        3.21       -8.08      8.08 o
  11  14   4        4.25        8.29     11.60 o
  12  14   4        3.68       -3.07      9.27 o
  13  14   4        8.29       24.32     12.10 o
   0  15   4        1.51       -0.55      5.12 o
   1  15   4       48.27       37.69      5.46 o
   2  15   4       28.56       28.54      6.09 o
   3  15   4       75.61       78.55      8.58 o
   4  15   4        9.36       12.99      8.39 o
   5  15   4        5.02        7.63      7.60 o
   6  15   4       22.31        7.74      8.30 o
   7  15   4        1.82        1.09      6.55 o
   8  15   4        1.25       13.12      8.57 o
   9  15   4        0.20        1.94      7.90 o
  10  15   4        0.43       -5.91      8.07 o
  11  15   4        0.21        8.78      9.75 o
  12  15   4        2.30       12.21     11.01 o
   0  16   4       24.31       25.19      7.86 o
   1  16   4        3.70        4.68      5.67 o
   2  16   4       75.27       78.21      9.13 o
   3  16   4        5.80        3.55      6.40 o
   4  16   4      101.47      127.26     16.11 o
   5  16   4       15.86        8.51      9.40 o
   6  16   4       16.69        5.36      9.18 o
   7  16   4        4.09       -4.25      7.80 o
   8  16   4        2.14       11.40      8.97 o
   9  16   4        4.32        4.59      9.25 o
  10  16   4        3.79       12.08      9.88 o
  11  16   4        3.33        1.45     11.13 o
  12  16   4        1.94       -0.44     10.99 o
   0  17   4        1.35        2.58      7.91 o
   1  17   4        1.11        2.10      5.59 o
   2  17   4        2.05       -3.52      5.43 o
   3  17   4       19.35       28.52      7.12 o
   4  17   4       29.90       20.19     14.14 o
   5  17   4       17.97       28.22     10.64 o
   6  17   4        0.82       -8.39      8.39 o
   7  17   4        2.37       -1.72      8.34 o
   8  17   4        7.95        1.44      9.46 o
   9  17   4        4.57       23.96     11.05 o
  10  17   4        1.69        5.87     10.31 o
  11  17   4        3.45       18.30     11.73 o
   0  18   4       44.50       34.41     19.03 o
   1  18   4       13.17       26.63     22.27 o
   2  18   4        6.06       35.41     20.90 o
   3  18   4        9.67        0.95     13.14 o
   4  18   4        2.68       -9.38     11.86 o
   5  18   4        7.92        1.85      9.98 o
   6  18   4        2.88       11.67     12.37 o
   7  18   4       11.51        7.09      9.66 o
   8  18   4        1.30       -5.46      9.55 o
   9  18   4        0.10       18.67     11.03 o
  10  18   4        3.48        6.67     11.10 o
   0  19   4        0.08      -13.08     19.81 o
   1  19   4        9.93      -12.80     12.80 o
   2  19   4       19.02        8.10     24.38 o
   3  19   4        4.62        0.59     16.23 o
   4  19   4        2.85       -2.59     13.54 o
   5  19   4       30.66       20.13     14.74 o
   6  19   4        3.99       -4.74      9.81 o
   7  19   4        3.11        6.12     10.91 o
   8  19   4        2.13      -10.22     10.22 o
   0  20   4        0.11       -4.48     20.94 o
   1  20   4        1.19        3.57     15.08 o
   2  20   4        5.34       -9.66     18.23 o
   3  20   4        7.40        4.72     16.65 o
   4  20   4        3.15        2.66     11.38 o
   5  20   4        0.66        9.64     11.76 o
   6  20   4        2.16       -7.17      9.72 o
   7  20   4        2.78        9.90     11.14 o
   0  21   4       12.93       42.97     28.03 o
   1  21   4        2.23       16.05     16.73 o
   2  21   4        0.64       -0.40     16.22 o
   3  21   4        2.71        0.22     17.35 o
   4  21   4        0.92        4.29     12.39 o
   5  21   4        0.06      -11.74     11.74 o
   1   0   5      992.09      935.35     15.02 o
   2   0   5     1754.42     1581.99     16.79 o
   3   0   5     1188.75     1123.22     12.41 o
   4   0   5        0.99        3.34      1.79 o
   5   0   5        0.44       -1.43      1.43 o
   6   0   5      244.11      287.90      6.33 o
   7   0   5       54.59       46.22      3.40 o
   8   0   5        0.27       -0.82      2.13 o
   9   0   5      336.84      324.81      9.36 o
  10   0   5       21.40       11.29      3.68 o
  11   0   5      256.32      257.39     12.49 o
  12   0   5       26.31       22.81      6.22 o
  13   0   5        0.29        2.84      7.21 o
  14   0   5        2.30       -1.13      7.87 o
  15   0   5        4.40        8.73     10.19 o
  16   0   5        7.05       -0.13     11.47 o
  17   0   5        0.20       -1.59     13.15 o
   0   1   5     1912.31     1703.32     22.48 o
   1   1   5     3785.57     3356.85     29.38 o
   2   1   5     1419.83     1357.95      9.32 o
   3   1   5     4341.64     4351.21     26.95 o
   4   1   5      442.36      474.11      4.62 o
   5   1   5     1089.19     1201.28      9.20 o
   6   1   5      251.63      313.59      4.53 o
   7   1   5        4.31        5.03      1.42 o
   8   1   5        2.13        1.69      1.59 o
   9   1   5       71.05       66.34      3.29 o
  10   1   5      196.49      200.11      5.63 o
  11   1   5      125.32      121.60      5.81 o
  12   1   5       76.72       80.87      5.84 o
  13   1   5       37.18       26.26      4.80 o
  14   1   5        5.19        8.95      5.79 o
  15   1   5        3.14        6.25      7.23 o
  16   1   5        1.96       -7.73      7.79 o
  17   1   5        1.76        0.51      8.94 o
   0   2   5     3987.49     3821.03     50.14 o
   1   2   5     6241.68     5944.93     49.78 o
   2   2   5     1020.97     1011.11      7.55 o
   3   2   5      627.27      674.86      5.76 o
   4   2   5      264.23      270.23      3.25 o
   5   2   5       67.59       53.04      2.32 o
   6   2   5      691.38      751.38      7.66 o
   7   2   5       88.68       83.84      3.69 o
   8   2   5      150.08      134.43      4.09 o
   9   2   5      133.28      140.84      4.78 o
  10   2   5        0.44       -2.19      2.19 o
  11   2   5      126.59      131.74      8.94 o
  12   2   5       50.03       41.96      4.89 o
  13   2   5       50.25       51.98      6.08 o
  14   2   5       11.77        8.87      6.31 o
  15   2   5        7.86        7.24      7.30 o
  16   2   5        2.33        1.64      8.18 o
  17   2   5        1.60       -4.76      8.88 o
   0   3   5       18.19       21.93      1.42 o
   1   3   5     1418.88     1294.23     10.63 o
   2   3   5      599.22      604.74      6.17 o
   3   3   5     1469.01     1505.65     11.52 o
   4   3   5     2224.54     2310.34     15.91 o
   5   3   5     1583.19     1608.59     12.87 o
   6   3   5      213.37      165.05      3.54 o
   7   3   5       29.45       22.65      2.03 o
   8   3   5      146.77      151.96      4.34 o
   9   3   5       61.68       63.56      3.47 o
  10   3   5      122.19      133.29      4.78 o
  11   3   5      116.92      132.53      5.83 o
  12   3   5        6.10       11.59      4.12 o
  13   3   5       11.26       12.41      4.90 o
  14   3   5       18.69        7.88      7.40 o
  15   3   5        7.58       12.86      7.57 o
  16   3   5        2.15       -7.75      7.75 o
  17   3   5        3.66        6.04      9.43 o
   0   4   5       75.21       84.81      2.42 o
   1   4   5      629.17      628.82      6.06 o
   2   4   5     1402.85     1350.71     11.26 o
   3   4   5      540.38      584.29      6.19 o
   4   4   5     7937.97     8666.29     53.64 o
   5   4   5      415.35      439.78      5.43 o
   6   4   5       69.36       75.88      3.23 o
   7   4   5      164.40      147.41      4.06 o
   8   4   5       79.97       71.20      3.90 o
   9   4   5       55.86       53.64      3.14 o
  10   4   5       39.97       34.32      3.32 o
  11   4   5        8.22        5.32      3.43 o
  12   4   5       23.07       19.03      4.58 o
  13   4   5       18.45       13.29      5.54 o
  14   4   5        1.58       -0.77      6.27 o
  15   4   5        7.57       -1.32      7.04 o
  16   4   5        4.00       -0.23      8.45 o
  17   4   5        1.23       11.85     10.37 o
   0   5   5     2500.02     2328.77     27.63 o
   1   5   5      100.42       96.86      2.38 o
   2   5   5     3985.57     4036.43     31.36 o
   3   5   5      200.38      192.50      3.63 o
   4   5   5     1574.43     1877.42     15.15 o
   5   5   5     1070.16     1155.00     10.36 o
   6   5   5      390.09      395.63      6.56 o
   7   5   5      217.03      201.02      4.63 o
   8   5   5       25.18       17.90      2.36 o
   9   5   5       98.88      103.90      5.10 o
  10   5   5       92.60       96.80      5.03 o
  11   5   5       11.01       14.64      3.89 o
  12   5   5       30.15       15.54      4.82 o
  13   5   5        2.78        3.17      5.08 o
  14   5   5       10.03        5.14      7.02 o
  15   5   5        4.59       -6.62      6.62 o
  16   5   5        0.11       -4.13      8.54 o
  17   5   5        1.04       -8.12      9.86 o
   0   6   5     1198.54     1207.97     18.00 o
   1   6   5      952.55      999.14     10.51 o
   2   6   5      118.53      121.42      3.18 o
   3   6   5      650.70      695.21      7.68 o
   4   6   5      947.54      883.32      9.10 o
   5   6   5      308.59      275.61      5.45 o
   6   6   5       37.15       37.03      2.37 o
   7   6   5       37.90       45.46      2.78 o
   8   6   5       15.84       14.19      2.36 o
   9   6   5      145.43      166.44      6.03 o
  10   6   5       80.08       76.04      5.51 o
  11   6   5       43.50       53.68      6.36 o
  12   6   5        2.84        5.65      4.64 o
  13   6   5        9.80        2.64      5.47 o
  14   6   5       14.45        9.95      7.19 o
  15   6   5       11.43        3.02      7.56 o
  16   6   5        0.65       -4.70      8.37 o
   0   7   5       68.24       68.80      3.29 o
   1   7   5      532.37      583.85      7.29 o
   2   7   5      277.74      289.60      4.87 o
   3   7   5      773.72      769.37      9.30 o
   4   7   5      444.60      425.48      6.34 o
   5   7   5      548.81      569.97      8.52 o
   6   7   5      107.27      112.38      4.46 o
   7   7   5      723.89      793.27     10.24 o
   8   7   5        3.34        3.94      2.27 o
   9   7   5       15.57       11.98      3.24 o
  10   7   5       30.36       19.17      4.55 o
  11   7   5        8.68        6.27      4.52 o
  12   7   5       12.75       12.57      5.04 o
  13   7   5        2.41        1.15      6.16 o
  14   7   5       15.73        7.64      7.35 o
  15   7   5        1.84        5.76      8.75 o
  16   7   5        7.30       11.08     12.08 o
   0   8   5        8.50        2.21      1.75 o
   1   8   5      168.54      166.53      3.55 o
   2   8   5       65.01       72.84      3.41 o
   3   8   5       24.10       24.29      2.17 o
   4   8   5      124.13      143.29      4.14 o
   5   8   5      242.59      257.52      6.11 o
   6   8   5       19.39       16.38      2.32 o
   7   8   5       76.59       73.85      4.15 o
   8   8   5       39.24       39.45      3.66 o
   9   8   5      101.12       93.23      6.80 o
  10   8   5       38.68       39.75      5.45 o
  11   8   5       22.01       19.27      5.69 o
  12   8   5        4.93        7.29      5.45 o
  13   8   5        4.56       -0.81      6.27 o
  14   8   5        5.31        1.49      9.42 o
  15   8   5        1.99       -0.65      8.54 o
  16   8   5        2.31       -8.91      9.11 o
   0   9   5      440.54      439.56      8.82 o
   1   9   5       53.79       59.06      3.48 o
   2   9   5       23.37       31.12      2.95 o
   3   9   5      324.43      319.68      6.74 o
   4   9   5      283.27      285.84      5.81 o
   5   9   5      329.11      312.84      6.16 o
   6   9   5      215.29      191.25      5.56 o
   7   9   5       33.51       36.27      3.51 o
   8   9   5       14.13       14.60      3.25 o
   9   9   5       56.82       46.91      5.91 o
  10   9   5       10.46        2.89      5.65 o
  11   9   5        4.62       12.14      6.81 o
  12   9   5       13.27       19.64      8.15 o
  13   9   5        8.23       25.08      9.11 o
  14   9   5        4.53       -4.18      8.26 o
  15   9   5        2.51       -5.58     10.25 o
   0  10   5      383.30      377.77      9.02 o
   1  10   5        3.56        1.69      1.65 o
   2  10   5      120.41      121.11      4.37 o
   3  10   5      260.94      276.67      6.60 o
   4  10   5       22.02       25.56      2.91 o
   5  10   5       20.23       18.24      2.81 o
   6  10   5      225.22      233.46      6.11 o
   7  10   5       25.54       26.90      3.55 o
   8  10   5       36.26       23.01      4.69 o
   9  10   5       16.78       19.29      5.03 o
  10  10   5        8.57        8.60      6.57 o
  11  10   5        0.99        5.41      6.96 o
  12  10   5        2.51        1.09      7.49 o
  13  10   5        0.31       12.53      9.98 o
  14  10   5        0.02       -8.77      8.77 o
  15  10   5        4.94        3.20     11.05 o
   0  11   5       11.22       15.90      3.34 o
   1  11   5        5.81        6.55      2.43 o
   2  11   5       11.07        8.62      2.22 o
   3  11   5      116.74       95.13      5.26 o
   4  11   5      174.99      166.79      6.45 o
   5  11   5       58.08       52.56      4.20 o
   6  11   5       32.43       24.75      4.02 o
   7  11   5       11.20        3.60      5.19 o
   8  11   5       11.85       13.90      4.88 o
   9  11   5       46.61       43.54      7.47 o
  10  11   5       10.84        8.28      8.70 o
  11  11   5       14.72       19.83      8.17 o
  12  11   5       15.44       20.14      9.95 o
  13  11   5        0.46       14.38     10.29 o
  14  11   5       32.36       33.77     12.28 o
  15  11   5        0.15       22.23     12.23 o
   0  12   5      110.68      100.90      7.31 o
   1  12   5        1.87        0.89      2.21 o
   2  12   5       97.76      103.74      4.86 o
   3  12   5      253.32      267.19      9.24 o
   4  12   5       72.12       67.87      5.34 o
   5  12   5      287.03      283.16      8.92 o
   6  12   5       29.61       21.84      4.99 o
   7  12   5       51.48       59.48      6.40 o
   8  12   5       18.92       22.09      9.30 o
   9  12   5       33.29       23.56      8.09 o
  10  12   5        1.00        0.56      6.91 o
  11  12   5        1.12        2.48      7.84 o
  12  12   5        0.72       -5.66      8.77 o
  13  12   5        0.12        4.30      9.97 o
  14  12   5        4.58       16.13     11.28 o
   0  13   5       49.49       44.88      5.56 o
   1  13   5       45.94       37.66      3.77 o
   2  13   5       38.74       44.57      4.09 o
   3  13   5      210.09      232.89      9.33 o
   4  13   5       23.94       20.29      4.18 o
   5  13   5       25.75       22.81      5.24 o
   6  13   5       12.11       16.22      5.67 o
   7  13   5        0.96       -3.91      5.29 o
   8  13   5        2.99        0.07      7.13 o
   9  13   5        8.23       12.42      8.22 o
  10  13   5        8.95        7.86      8.51 o
  11  13   5        9.93        0.73      9.01 o
  12  13   5        6.88       16.68      9.87 o
  13  13   5        0.92        6.23     15.40 o
  14  13   5        1.34        3.87     11.52 o
   0  14   5       90.34       87.08     10.31 o
   1  14   5       64.60       69.69      5.30 o
   2  14   5       18.55       19.90      4.40 o
   3  14   5      130.23      131.95      8.38 o
   4  14   5       51.87       43.51      7.84 o
   5  14   5       44.85       28.72     11.14 o
   6  14   5       64.81       78.39      9.85 o
   7  14   5        0.06       -5.76      5.76 o
   8  14   5        1.75        4.35      7.81 o
   9  14   5       10.27       14.68      8.71 o
  10  14   5        2.95        6.07     11.59 o
  11  14   5        6.84       -5.15      8.64 o
  12  14   5        1.88       -6.95      9.86 o
  13  14   5        7.00        8.43     10.95 o
   0  15   5       11.97       -1.63      5.07 o
   1  15   5        1.27        0.77      3.66 o
   2  15   5      105.29      113.84      7.09 o
   3  15   5       51.65       55.81      7.32 o
   4  15   5       11.55       19.80      9.51 o
   5  15   5       12.21       13.43      8.57 o
   6  15   5       19.15       36.37     12.40 o
   7  15   5       25.15       27.28      8.90 o
   8  15   5        9.08       -2.23      7.80 o
   9  15   5        8.25       15.41      9.39 o
  10  15   5        0.93       -7.83     10.15 o
  11  15   5        2.24       -5.41     10.14 o
  12  15   5        9.12        4.42     10.41 o
   0  16   5        5.12       -1.59      6.81 o
   1  16   5        4.63       -0.07      4.92 o
   2  16   5       32.07       32.84      6.30 o
   3  16   5       25.50       19.52      7.79 o
   4  16   5        0.50       -0.60      6.33 o
   5  16   5       40.20       41.19     11.22 o
   6  16   5        0.12       -2.73      8.93 o
   7  16   5        1.56        8.00      8.32 o
   8  16   5        6.07       -1.75     11.77 o
   9  16   5        5.94       13.35      9.59 o
  10  16   5        0.27       -2.78      8.94 o
  11  16   5        2.44       10.40     10.82 o
   0  17   5      135.23      162.84     15.11 o
   1  17   5        5.80        3.20      6.85 o
   2  17   5       12.06       11.47      7.23 o
   3  17   5       10.59        9.60     12.74 o
   4  17   5        2.57        2.11      9.39 o
   5  17   5        2.89        2.78      8.83 o
   6  17   5       12.77       14.03     13.22 o
   7  17   5        5.28        3.99     10.86 o
   8  17   5        0.04       -1.43      8.30 o
   9  17   5        5.44       13.73     10.66 o
  10  17   5        1.20       -5.70      9.31 o
  11  17   5        2.03        7.50     19.23 o
   0  18   5        3.69        3.69     16.64 o
   1  18   5        1.45       -2.19     21.20 o
   2  18   5       10.30       -1.33     13.29 o
   3  18   5        7.19      -10.52     11.98 o
   4  18   5        4.87       -8.33      8.82 o
   5  18   5       12.13       26.08     11.72 o
   6  18   5        0.18        2.12     10.25 o
   7  18   5        2.88        7.71      9.20 o
   8  18   5        3.57        2.86      9.74 o
   9  18   5        1.92       -2.34      9.49 o
   0  19   5       16.65      -13.60     20.73 o
   1  19   5       10.59       10.87     14.98 o
   2  19   5        4.50       10.49     15.14 o
   3  19   5        1.48       26.97     15.60 o
   4  19   5        6.35       -9.62      9.62 o
   5  19   5       10.72       17.56     12.14 o
   6  19   5        2.60        1.59      9.03 o
   7  19   5        0.38       12.87     10.34 o
   8  19   5        1.56       10.71     10.64 o
   0  20   5        0.14       -2.09     18.38 o
   1  20   5        9.22       41.13     17.56 o
   2  20   5        3.42      -14.34     14.34 o
   3  20   5        6.98       24.22     17.42 o
   4  20   5        0.60        3.25     10.92 o
   5  20   5        0.77       -9.71     11.21 o
   6  20   5        0.96       -8.16     10.14 o
   7  20   5        0.22      -11.75     16.20 o
   0  21   5        1.22       52.14     26.46 o
   1  21   5        8.08       20.93     18.12 o
   2  21   5        6.78       14.21     19.17 o
   3  21   5        6.71       -6.54     17.45 o
   4  21   5        2.18       14.05     13.30 o
   0   0   6     2260.60     1956.72     50.73 o
   1   0   6      576.97      578.31     12.55 o
   2   0   6     1614.73     1468.86     15.09 o
   3   0   6     2448.26     2236.21     22.28 o
   4   0   6     2376.13     2217.22     23.03 o
   5   0   6       41.34       65.26      3.17 o
   6   0   6      339.58      346.09      6.99 o
   7   0   6        3.76        3.44      2.18 o
   8   0   6      214.73      241.55      6.92 o
   9   0   6       62.47       62.05      4.57 o
  10   0   6        9.85        2.07      3.28 o
  11   0   6       22.79       20.37      5.14 o
  12   0   6       36.89       31.33      6.54 o
  13   0   6       38.04       43.82      7.72 o
  14   0   6       22.45        4.77     10.19 o
  15   0   6        4.01        5.89     10.44 o
  16   0   6        1.48        3.46     12.23 o
  17   0   6        0.00       -1.36     13.27 o
   0   1   6      407.47      445.72      6.71 o
   1   1   6      697.71      706.53      7.24 o
   2   1   6      602.49      582.61      5.61 o
   3   1   6      495.46      537.02      5.02 o
   4   1   6      877.31      898.48      8.07 o
   5   1   6      936.47     1043.98      9.19 o
   6   1   6      194.40      199.06      4.09 o
   7   1   6      341.45      343.30      5.33 o
   8   1   6      235.79      235.38      4.88 o
   9   1   6       79.19       83.79      3.62 o
  10   1   6      145.79      133.31      4.73 o
  11   1   6       29.50       24.47      3.68 o
  12   1   6       72.49       72.25      5.62 o
  13   1   6       17.00       17.31      4.62 o
  14   1   6        1.01        1.02      5.84 o
  15   1   6        4.14        6.66      7.77 o
  16   1   6        4.24       12.90      8.80 o
  17   1   6        1.08       10.17     10.29 o
   0   2   6     4444.65     4139.27     56.15 o
   1   2   6     1014.19      965.28     11.64 o
   2   2   6     1415.40     1227.15      8.93 o
   3   2   6      118.07      169.60      2.61 o
   4   2   6     2593.25     2788.27     19.96 o
   5   2   6      360.00      382.89      4.84 o
   6   2   6      228.33      225.03      4.17 o
   7   2   6      119.86      118.03      3.73 o
   8   2   6      129.52      133.71      4.67 o
   9   2   6        5.30        5.75      2.04 o
  10   2   6       32.60       24.70      2.97 o
  11   2   6      401.04      449.82      9.47 o
  12   2   6       12.77        4.47      3.94 o
  13   2   6       36.15       29.24      5.04 o
  14   2   6        3.03       10.65      6.42 o
  15   2   6        1.20       -3.35      7.40 o
  16   2   6        4.58        3.11      8.40 o
  17   2   6        2.40       -8.50      9.66 o
   0   3   6     1480.47     1479.22     21.98 o
   1   3   6      901.82      940.17      9.94 o
   2   3   6     2264.13     2438.24     18.73 o
   3   3   6     1042.40     1168.77     10.29 o
   4   3   6     3016.31     3301.51     22.73 o
   5   3   6     1891.16     1943.39     15.35 o
   6   3   6      961.04      949.53      9.18 o
   7   3   6       13.99       13.45      2.26 o
   8   3   6       56.77       58.59      3.14 o
   9   3   6        0.06        1.58      1.95 o
  10   3   6      116.77      118.33      5.81 o
  11   3   6       87.42       75.41      6.17 o
  12   3   6       13.95       12.62      4.08 o
  13   3   6        1.79       -1.05      4.65 o
  14   3   6        0.44       -4.03      6.07 o
  15   3   6        9.55       11.61      8.01 o
  16   3   6        5.75       25.13     10.22 o
  17   3   6        2.54       -9.70      9.70 o
   0   4   6     1651.73     1487.16     19.31 o
   1   4   6      613.63      672.43      6.90 o
   2   4   6     6024.87     6227.07     43.90 o
   3   4   6     1917.03     2015.08     17.29 o
   4   4   6     1608.05     1810.74     14.88 o
   5   4   6       78.97       85.40      2.61 o
   6   4   6      475.79      426.54      5.87 o
   7   4   6      145.22      153.78      4.18 o
   8   4   6        8.03        4.19      1.95 o
   9   4   6       99.72      113.87      4.50 o
  10   4   6      301.18      312.68      7.77 o
  11   4   6        2.47       -2.24      3.91 o
  12   4   6        1.54       -0.05      3.82 o
  13   4   6        5.28        4.40      5.07 o
  14   4   6       17.27       14.10      6.97 o
  15   4   6        8.92        8.19      7.99 o
  16   4   6        1.45       11.23      9.67 o
  17   4   6        1.13       14.88     10.58 o
   0   5   6      810.19      845.26     11.09 o
   1   5   6     1282.34     1331.47     12.21 o
   2   5   6      393.49      379.89      5.04 o
   3   5   6     1931.96     2029.44     18.33 o
   4   5   6      259.91      252.45      4.12 o
   5   5   6      259.47      264.68      4.30 o
   6   5   6      298.85      279.32      4.73 o
   7   5   6      149.83      140.80      3.98 o
   8   5   6       56.22       55.01      3.14 o
   9   5   6       60.75       59.78      3.63 o
  10   5   6       27.55       21.14      3.75 o
  11   5   6       12.95        1.57      3.83 o
  12   5   6       19.73       17.14      4.85 o
  13   5   6        2.70       14.22      6.43 o
  14   5   6       19.10       37.75      8.32 o
  15   5   6        6.35        0.53      8.52 o
  16   5   6        6.46       14.23     10.15 o
   0   6   6     3313.49     3315.33     45.74 o
   1   6   6     1023.34     1060.09     12.03 o
   2   6   6      884.23      961.96     10.87 o
   3   6   6      631.11      629.79      7.21 o
   4   6   6     1115.12     1110.24     11.40 o
   5   6   6      338.43      375.04      7.71 o
   6   6   6      261.78      267.93      5.12 o
   7   6   6       95.29       92.61      3.48 o
   8   6   6       99.91       95.94      3.78 o
   9   6   6       64.60       61.23      3.80 o
  10   6   6       45.14       47.90      4.85 o
  11   6   6        9.71       11.44      4.54 o
  12   6   6       19.64       20.98      5.57 o
  13   6   6        3.63        5.64      6.30 o
  14   6   6        3.57        9.08      7.13 o
  15   6   6        7.07       -7.87      7.87 o
  16   6   6        5.41       -0.22      9.44 o
   0   7   6      922.49      906.49     21.37 o
   1   7   6      138.72      141.34      3.85 o
   2   7   6      372.88      378.63      6.03 o
   3   7   6       84.67      105.31      3.38 o
   4   7   6      102.57       88.46      3.29 o
   5   7   6       18.85       19.42      2.03 o
   6   7   6       52.61       57.39      3.36 o
   7   7   6      129.29      130.72      4.57 o
   8   7   6       28.87       28.21      2.87 o
   9   7   6       53.33       51.53      3.93 o
  10   7   6       63.13       59.91      6.66 o
  11   7   6       36.14       38.48      7.82 o
  12   7   6        6.41        2.84      5.57 o
  13   7   6       16.89       20.69      6.94 o
  14   7   6        9.35       14.27      9.90 o
  15   7   6       15.14       19.94      9.31 o
  16   7   6        0.95       -9.06      9.06 o
   0   8   6        0.17       -2.24      2.24 o
   1   8   6      939.24      941.85     11.27 o
   2   8   6      609.70      654.21      8.63 o
   3   8   6       34.58       39.48      2.96 o
   4   8   6      111.13      121.23      3.89 o
   5   8   6        1.20       -0.26      1.71 o
   6   8   6        2.03        2.24      1.94 o
   7   8   6       40.41       43.39      3.30 o
   8   8   6       13.39       12.70      3.01 o
   9   8   6       35.93       34.87      7.07 o
  10   8   6       42.03       42.44      5.38 o
  11   8   6        9.64        5.52      4.85 o
  12   8   6        5.16        2.89      5.63 o
  13   8   6       11.30       14.20      7.40 o
  14   8   6       20.47       38.36      9.18 o
  15   8   6        2.20       -3.39      8.35 o
  16   8   6        4.09       25.45     10.89 o
   0   9   6      125.34      135.00      6.27 o
   1   9   6       94.80      101.68      4.27 o
   2   9   6      137.71      147.94      4.29 o
   3   9   6      177.38      203.40      5.28 o
   4   9   6       28.63       26.62      2.45 o
   5   9   6       54.38       42.11      2.96 o
   6   9   6       67.11       59.04      3.51 o
   7   9   6       35.97       35.32      3.50 o
   8   9   6      145.49      141.60      6.85 o
   9   9   6       61.48       62.64      6.34 o
  10   9   6        3.39       -0.66      6.00 o
  11   9   6        7.32        6.55      6.51 o
  12   9   6        3.11        5.73      8.16 o
  13   9   6        9.12       15.64      9.39 o
  14   9   6       17.22        6.58     10.08 o
  15   9   6        2.29       13.62     10.63 o
   0  10   6        0.84       -0.85      2.07 o
   1  10   6      317.45      323.23      6.20 o
   2  10   6      164.56      162.91      4.98 o
   3  10   6       21.95       20.59      2.70 o
   4  10   6       27.03       27.28      2.95 o
   5  10   6      224.65      248.24      6.31 o
   6  10   6      103.01      100.47      6.08 o
   7  10   6       87.59       83.45      5.16 o
   8  10   6        2.29        4.15      3.99 o
   9  10   6       39.70       36.19      6.20 o
  10  10   6        1.40        9.39      6.40 o
  11  10   6        4.48       -1.17      6.93 o
  12  10   6        7.10       14.57      8.92 o
  13  10   6        8.73       -4.82      9.35 o
  14  10   6       13.98       16.11     13.10 o
  15  10   6        1.88        5.08     10.94 o
   0  11   6       28.46       27.85      3.44 o
   1  11   6       28.80       23.77      2.77 o
   2  11   6       11.10        9.96      2.39 o
   3  11   6      418.34      434.10      8.79 o
   4  11   6       61.09       51.92      4.69 o
   5  11   6      111.25      102.06      6.27 o
   6  11   6       82.10       83.38      5.31 o
   7  11   6       35.46       26.73      5.01 o
   8  11   6       62.19       59.28     11.48 o
   9  11   6       28.91       27.35      6.90 o
  10  11   6        3.67       20.89      8.30 o
  11  11   6        4.10       10.06      8.37 o
  12  11   6        5.30        9.91      8.88 o
  13  11   6        4.52        6.21      9.65 o
  14  11   6       10.37       15.04     10.57 o
  15  11   6        0.04        5.51     18.10 o
   0  12   6        5.90        7.38      5.77 o
   1  12   6       14.60       13.14      2.70 o
   2  12   6      224.43      218.66      6.99 o
   3  12   6        0.04        1.80      2.98 o
   4  12   6       56.44       54.28      4.73 o
   5  12   6       18.98       24.04      4.09 o
   6  12   6       10.10        3.20      4.37 o
   7  12   6       22.77       21.29      5.31 o
   8  12   6        9.64       18.21      6.33 o
   9  12   6        4.32        9.92      6.95 o
  10  12   6        7.44       -3.33      7.51 o
  11  12   6        5.75        8.81      8.54 o
  12  12   6       20.64       20.42     10.16 o
  13  12   6        6.57        0.24     11.63 o
  14  12   6        0.52        1.82     11.01 o
   0  13   6        2.24       -3.39      3.39 o
   1  13   6      222.73      233.03      7.05 o
   2  13   6       17.13       12.04      5.02 o
   3  13   6       19.73       16.12      3.97 o
   4  13   6       24.61       31.82      7.27 o
   5  13   6      138.66      142.45      8.48 o
   6  13   6       46.63       47.12      6.48 o
   7  13   6        7.05       16.73      5.94 o
   8  13   6        2.98       -0.35      9.04 o
   9  13   6       16.06       12.83     11.48 o
  10  13   6        4.36       12.33      8.09 o
  11  13   6       11.94        9.51      9.20 o
  12  13   6        2.48       -8.61      8.61 o
  13  13   6        6.13       12.12     11.80 o
   0  14   6        3.47        5.29      4.52 o
   1  14   6      220.50      248.54      8.19 o
   2  14   6        6.19        3.20      3.68 o
   3  14   6       20.87       16.92      4.61 o
   4  14   6        7.16        8.51      4.45 o
   5  14   6       51.43       51.96      8.62 o
   6  14   6        5.38        6.06      7.85 o
   7  14   6        8.29       -4.81      6.64 o
   8  14   6        7.57       21.18      8.49 o
   9  14   6        7.54        3.69      9.01 o
  10  14   6        4.08        8.24      9.13 o
  11  14   6        2.32        7.48      9.36 o
  12  14   6        0.74        2.53      9.71 o
  13  14   6        3.91        7.92     11.49 o
   0  15   6        9.63       17.67      5.89 o
   1  15   6       12.59        5.97      3.72 o
   2  15   6        4.44       -4.26      4.26 o
   3  15   6       17.65       20.60      7.56 o
   4  15   6        2.25        0.94      5.28 o
   5  15   6       20.19       17.87     12.77 o
   6  15   6        2.16        6.68      8.39 o
   7  15   6        0.78       -5.19      6.86 o
   8  15   6        9.38        0.54      7.97 o
   9  15   6       19.38       17.29      8.93 o
  10  15   6        7.95       -5.79     10.73 o
  11  15   6        2.54       -2.89      9.37 o
  12  15   6        6.53       10.02     10.91 o
   0  16   6        3.21      -14.08     14.08 o
   1  16   6       19.24        5.55     15.36 o
   2  16   6        4.51       -4.18      5.68 o
   3  16   6        1.12        2.83     11.68 o
   4  16   6       17.36       12.37      9.00 o
   5  16   6       11.90        8.84      8.32 o
   6  16   6        5.42        2.56      9.41 o
   7  16   6        3.30       -2.41      8.12 o
   8  16   6        0.67       -2.74      8.15 o
   9  16   6        2.09        6.07      8.79 o
  10  16   6        0.03       -5.47      9.59 o
  11  16   6        8.41       23.11     10.79 o
   0  17   6        9.30       -2.82     15.73 o
   1  17   6        0.76        4.16     11.95 o
   2  17   6        5.79       26.68     13.83 o
   3  17   6       11.60        0.24     11.99 o
   4  17   6       49.43       47.14     12.17 o
   5  17   6       10.71       -4.07      8.70 o
   6  17   6       11.57       12.23     10.64 o
   7  17   6        3.48       -7.71      7.71 o
   8  17   6        3.60       24.88      9.89 o
   9  17   6        3.21       -9.25     10.73 o
  10  17   6        1.56        1.21      9.91 o
   0  18   6        5.23       -3.52     16.77 o
   1  18   6        9.21       28.62     15.28 o
   2  18   6        5.09       -8.41     12.34 o
   3  18   6        5.49        1.79     24.25 o
   4  18   6       17.22       19.01     10.57 o
   5  18   6       15.21        8.93     10.16 o
   6  18   6        3.98        2.81     10.68 o
   7  18   6        1.25       12.35      9.74 o
   8  18   6        5.37       14.72     11.19 o
   9  18   6        0.64        4.49     10.25 o
   0  19   6        0.75       11.08     19.86 o
   1  19   6        1.98        8.29     13.92 o
   2  19   6        6.90        6.47     18.53 o
   3  19   6        3.12       -0.13     19.75 o
   4  19   6        3.20       -3.14     10.31 o
   5  19   6        1.51       -0.46     10.74 o
   6  19   6        6.48       18.14     11.78 o
   7  19   6        5.84        3.51      9.63 o
   8  19   6        2.38       -4.79     10.41 o
   0  20   6        0.00        2.35     21.42 o
   1  20   6        6.86       18.90     17.24 o
   2  20   6        0.53       16.72     16.95 o
   3  20   6        2.75       -2.68     24.07 o
   4  20   6        5.39       17.33     13.59 o
   5  20   6        0.62       -5.33     18.46 o
   6  20   6        7.05       14.67     11.28 o
   0  21   6        1.84       -7.21     24.03 o
   1  21   6        1.08       14.70     18.16 o
   2  21   6        3.05      -10.05     15.66 o
   3  21   6        4.81       19.41     19.52 o
   4  21   6       12.74       33.33     13.82 o
   1   0   7      108.75       95.67      7.33 o
   2   0   7      230.73      259.75      3.88 o
   3   0   7      337.05      333.71      5.29 o
   4   0   7     1513.60     1531.99     19.17 o
   5   0   7       47.30       52.86      3.67 o
   6   0   7      258.52      243.60      9.28 o
   7   0   7      132.90      107.82      4.74 o
   8   0   7      166.21      185.48      6.41 o
   9   0   7       51.94       55.15      6.48 o
  10   0   7        0.04        2.23      3.23 o
  11   0   7      231.39      235.79     10.60 o
  12   0   7       51.16       58.06      9.39 o
  13   0   7        5.55        9.69      6.09 o
  14   0   7        8.26        7.31     10.11 o
  15   0   7        6.32       -0.49      9.70 o
  16   0   7        1.77        4.91     14.43 o
  17   0   7        7.05       29.73     18.66 o
   0   1   7     2032.36     2004.06     26.55 o
   1   1   7     1886.72     1710.44     15.24 o
   2   1   7      815.03      847.33      8.27 o
   3   1   7     3982.37     3827.01     26.61 o
   4   1   7      450.52      476.14      5.36 o
   5   1   7      457.00      436.00      7.50 o
   6   1   7      373.79      385.25      5.34 o
   7   1   7      307.57      320.46      5.38 o
   8   1   7       71.88       74.08      3.12 o
   9   1   7      204.51      197.69      6.09 o
  10   1   7      126.16      125.87      4.62 o
  11   1   7        5.72        7.21      3.12 o
  12   1   7       33.23       39.89      4.75 o
  13   1   7        1.73        0.27      4.21 o
  14   1   7        0.12       -2.77      6.45 o
  15   1   7       11.95       11.12      8.02 o
  16   1   7        6.15       10.37     10.57 o
  17   1   7        1.02       -9.04     10.22 o
   0   2   7     1887.16     2030.14     29.70 o
   1   2   7     1964.03     1925.77     20.11 o
   2   2   7      159.06      194.78      3.20 o
   3   2   7      932.63      983.24      8.63 o
   4   2   7     1340.66     1393.76     12.01 o
   5   2   7      693.86      753.00      7.65 o
   6   2   7      181.27      177.70      3.67 o
   7   2   7      113.06      125.75      4.34 o
   8   2   7       32.84       29.05      2.51 o
   9   2   7       35.78       33.50      2.76 o
  10   2   7      201.39      211.38      6.32 o
  11   2   7        2.47       -1.74      2.99 o
  12   2   7       23.99       17.50      4.82 o
  13   2   7        1.13        2.22      4.41 o
  14   2   7        8.11       -1.73      6.80 o
  15   2   7        5.17       16.92      8.66 o
  16   2   7        7.00       -3.05      8.70 o
  17   2   7        4.69        9.05     11.07 o
   0   3   7       49.08       61.38      6.06 o
   1   3   7     2050.81     2041.57     22.64 o
   2   3   7      198.12      184.82      2.80 o
   3   3   7     1711.32     1820.94     16.03 o
   4   3   7      124.07      107.19      2.86 o
   5   3   7       30.96       31.92      1.96 o
   6   3   7      282.00      261.86      4.41 o
   7   3   7      135.86      148.64      3.99 o
   8   3   7       28.94       23.99      2.47 o
   9   3   7      137.12      144.84      4.89 o
  10   3   7       49.18       41.60      3.65 o
  11   3   7       54.58       49.98      6.60 o
  12   3   7        5.29       -3.81      3.81 o
  13   3   7        2.15       -0.64      5.31 o
  14   3   7       11.06       16.48      7.48 o
  15   3   7        1.00       -7.31      7.31 o
  16   3   7       11.47       16.95      9.95 o
  17   3   7        3.05        3.65     10.78 o
   0   4   7     2424.84     2567.99     28.77 o
   1   4   7       80.36       96.41      2.40 o
   2   4   7     2687.74     2712.99     21.68 o
   3   4   7      441.96      445.03      5.76 o
   4   4   7      101.73      113.61      3.17 o
   5   4   7        6.96        4.47      1.37 o
   6   4   7       35.02       36.42      2.74 o
   7   4   7      211.86      223.07      4.69 o
   8   4   7       14.97       11.74      2.16 o
   9   4   7      293.31      302.63      6.42 o
  10   4   7       17.83       11.38      3.13 o
  11   4   7       17.53        8.04      3.77 o
  12   4   7       14.29       17.34      5.11 o
  13   4   7        8.18       15.95      7.13 o
  14   4   7        5.73        6.55      7.26 o
  15   4   7        0.91       -2.60      7.94 o
  16   4   7        6.19        1.96      9.26 o
   0   5   7      722.95      666.96      9.67 o
   1   5   7      614.54      640.89      6.74 o
   2   5   7      736.97      769.31      7.79 o
   3   5   7      540.71      629.65      7.54 o
   4   5   7      196.19      217.33      5.08 o
   5   5   7      118.16      124.70      4.45 o
   6   5   7      293.84      325.96      6.53 o
   7   5   7      242.07      265.84      5.13 o
   8   5   7      123.19      124.74      4.37 o
   9   5   7       56.90       49.19      3.37 o
  10   5   7       95.86       91.79      5.29 o
  11   5   7        2.22        1.21      3.74 o
  12   5   7        2.67        3.53      4.79 o
  13   5   7       16.53       15.41      6.40 o
  14   5   7        4.48       10.88      8.17 o
  15   5   7        0.86       11.44      9.00 o
  16   5   7        0.06        3.09      9.46 o
   0   6   7      441.44      474.40      9.11 o
   1   6   7      738.57      792.45      9.24 o
   2   6   7      301.47      306.15      4.94 o
   3   6   7      100.93      105.74      3.16 o
   4   6   7       36.97       36.45      2.06 o
   5   6   7       83.91       73.30      2.87 o
   6   6   7      133.07      132.67      3.85 o
   7   6   7        1.64       -1.33      1.64 o
   8   6   7       54.53       61.17      3.46 o
   9   6   7       98.33       94.31      4.53 o
  10   6   7       10.10       11.04      3.72 o
  11   6   7       35.81       32.66      5.00 o
  12   6   7        2.00        0.48      5.54 o
  13   6   7        2.66        8.89      7.09 o
  14   6   7        3.04        3.09      7.96 o
  15   6   7        5.54       -4.66      8.51 o
  16   6   7        4.40        4.89      9.95 o
   0   7   7      190.95      212.54      8.27 o
   1   7   7      586.62      576.08      8.74 o
   2   7   7      195.02      200.32      4.22 o
   3   7   7      882.03      851.53      9.42 o
   4   7   7      585.41      612.27      7.12 o
   5   7   7      130.12      144.88      3.91 o
   6   7   7      262.42      253.13      5.04 o
   7   7   7       98.54       90.36      3.83 o
   8   7   7      355.16      368.24      7.05 o
   9   7   7        6.60        7.43      3.21 o
  10   7   7       31.56       30.57      5.43 o
  11   7   7       20.77       28.43      5.35 o
  12   7   7        3.89        2.80      5.72 o
  13   7   7        6.29        7.72      7.03 o
  14   7   7        9.71       27.51      9.67 o
  15   7   7        0.92       -2.72      8.39 o
  16   7   7        1.91       19.13     10.37 o
   0   8   7       65.36       65.09      5.95 o
   1   8   7      475.67      507.80      8.18 o
   2   8   7      145.98      137.13      3.92 o
   3   8   7       60.57       63.57      3.04 o
   4   8   7        1.32        1.32      1.43 o
   5   8   7       29.90       22.55      2.18 o
   6   8   7      104.91      104.46      3.91 o
   7   8   7       67.29       76.25      3.91 o
   8   8   7       22.29       15.59      2.98 o
   9   8   7       58.23       52.00      8.03 o
  10   8   7       36.20       30.63      5.21 o
  11   8   7       21.34       20.83      7.12 o
  12   8   7       19.24       25.10      7.14 o
  13   8   7        4.67        7.68      7.26 o
  14   8   7        1.63       12.55      8.82 o
  15   8   7        0.04       10.37      9.37 o
  16   8   7        1.15        6.05     11.89 o
   0   9   7      175.54      183.98      7.14 o
   1   9   7      277.68      283.01      6.06 o
   2   9   7      119.93      127.06      4.69 o
   3   9   7       15.08       16.92      1.81 o
   4   9   7        4.30        5.76      2.10 o
   5   9   7       31.19       29.44      2.80 o
   6   9   7       14.22       13.81      2.71 o
   7   9   7        9.49        6.34      2.90 o
   8   9   7       16.34        8.91      3.46 o
   9   9   7       15.71       17.82      4.28 o
  10   9   7        5.78        2.65      5.03 o
  11   9   7        2.26        1.02      8.43 o
  12   9   7        1.71        4.11      7.76 o
  13   9   7        8.15        7.63      9.07 o
  14   9   7        0.75       -9.09      9.09 o
  15   9   7        0.62       12.97     11.00 o
   0  10   7       13.46       16.49      3.70 o
   1  10   7      842.94      864.12     14.09 o
   2  10   7       91.75       86.95      6.22 o
   3  10   7        5.05        6.28      1.98 o
   4  10   7      344.62      337.82      7.26 o
   5  10   7      121.76      130.92      5.31 o
   6  10   7      155.82      147.17      5.86 o
   7  10   7      114.79      118.64      8.27 o
   8  10   7       74.69       65.59      7.01 o
   9  10   7        7.25       18.19      5.48 o
  10  10   7        2.44        7.45      8.10 o
  11  10   7        0.29        3.38      9.16 o
  12  10   7        1.13        2.26      8.37 o
  13  10   7        5.00        4.99      9.24 o
  14  10   7        1.63       11.78     10.54 o
  15  10   7        3.21       -0.46     11.00 o
   0  11   7       48.32       42.68      5.22 o
   1  11   7      129.73      132.97      7.67 o
   2  11   7       69.17       56.58      3.37 o
   3  11   7       97.24      112.19      5.32 o
   4  11   7       53.65       49.47      3.61 o
   5  11   7       51.46       70.73      5.17 o
   6  11   7       73.50       77.48      5.76 o
   7  11   7       19.41       11.66      4.22 o
   8  11   7        3.83       -0.39      4.53 o
   9  11   7        4.39       -4.86      5.98 o
  10  11   7       25.40       21.70      8.32 o
  11  11   7        1.08        5.02      8.35 o
  12  11   7        2.54       -4.82      8.26 o
  13  11   7        5.71       -2.27     10.64 o
  14  11   7        2.77       -6.38      9.32 o
   0  12   7       57.55       53.65      7.02 o
   1  12   7       90.12       98.91      4.65 o
   2  12   7      145.57      125.59      5.47 o
   3  12   7       71.82       72.48      4.76 o
   4  12   7      567.65      585.36     12.55 o
   5  12   7       35.76       32.00      4.95 o
   6  12   7       34.92       39.41      6.54 o
   7  12   7       53.43       59.52      9.64 o
   8  12   7        0.49       -0.75      5.35 o
   9  12   7       25.11       28.99     11.31 o
  10  12   7        4.45       11.60      8.37 o
  11  12   7        0.68       -3.45      7.77 o
  12  12   7        0.77        1.58      8.70 o
  13  12   7        0.48       -3.54      9.72 o
  14  12   7        1.58        7.90     10.50 o
   0  13   7        4.56       10.10      6.24 o
   1  13   7       73.89       76.28      8.70 o
   2  13   7       35.80       39.68      5.09 o
   3  13   7       19.90       18.95      3.93 o
   4  13   7      113.69      116.93      6.87 o
   5  13   7       43.58       28.54      5.99 o
   6  13   7       54.99       81.05     10.43 o
   7  13   7        2.71        2.25      6.87 o
   8  13   7       17.72       14.75      8.67 o
   9  13   7        4.62       -4.44      7.21 o
  10  13   7       22.97       34.21     10.78 o
  11  13   7        4.85        7.34      8.76 o
  12  13   7        3.79        6.67      9.69 o
  13  13   7        3.59       -1.46      9.96 o
   0  14   7        5.93       -1.83      5.90 o
   1  14   7        9.10        5.89      3.46 o
   2  14   7      160.03      163.34      7.71 o
   3  14   7      106.81      114.32      7.26 o
   4  14   7        4.90        0.46      3.88 o
   5  14   7       16.65        5.05      5.37 o
   6  14   7       14.52        5.55      6.20 o
   7  14   7       31.40       27.97      8.60 o
   8  14   7        3.33        2.06      7.72 o
   9  14   7        0.84       10.30      9.03 o
  10  14   7        3.36        2.73      8.76 o
  11  14   7        0.93        2.70      9.65 o
  12  14   7        0.09       -9.25      9.25 o
  13  14   7        1.82        5.25     10.93 o
   0  15   7       26.43       15.60     10.38 o
   1  15   7       32.23       24.60      7.58 o
   2  15   7        4.77        7.60      6.58 o
   3  15   7        1.54        5.30      6.69 o
   4  15   7       27.95       27.30      7.58 o
   5  15   7        1.12       -1.14      7.37 o
   6  15   7        4.42       16.72      8.41 o
   7  15   7        2.79       -3.03      7.58 o
   8  15   7       12.16        2.63     10.97 o
   9  15   7        0.55        9.69      8.92 o
  10  15   7        3.21        1.64      9.04 o
  11  15   7        2.78       -3.64     12.10 o
  12  15   7        0.09        3.09     15.76 o
   0  16   7        0.03        6.39     15.60 o
   1  16   7       12.92       13.93     11.89 o
   2  16   7        1.55      -10.07     10.07 o
   3  16   7       10.53        2.03     11.97 o
   4  16   7        1.36        2.20      7.57 o
   5  16   7       19.59       22.72     11.08 o
   6  16   7        1.47       -3.85      7.92 o
   7  16   7        1.22        3.98      8.20 o
   8  16   7        3.48       -8.04      8.14 o
   9  16   7        5.00        7.48      9.20 o
  10  16   7        2.61        2.02      9.82 o
  11  16   7        0.61        8.25     10.83 o
   0  17   7       26.41       33.28     20.86 o
   1  17   7        6.20       15.62     18.05 o
   2  17   7       10.96        5.92     12.53 o
   3  17   7       32.48       32.52     30.63 o
   4  17   7        3.59        3.34      9.87 o
   5  17   7        7.21       13.12     13.26 o
   6  17   7       20.53       11.60      9.82 o
   7  17   7        3.09       17.19      9.69 o
   8  17   7        5.94        4.98      9.77 o
   9  17   7        4.65        5.72      9.81 o
  10  17   7        2.47        0.68     14.80 o
   0  18   7        0.13       22.29     19.08 o
   1  18   7        0.99      -11.87     11.87 o
   2  18   7       12.31       -1.32     12.81 o
   3  18   7        6.72       -2.20     12.18 o
   4  18   7        6.42        9.38     11.65 o
   5  18   7        1.14       -8.64     11.92 o
   6  18   7       23.14       37.79     13.04 o
   7  18   7        2.56        7.31      9.55 o
   8  18   7        0.06        6.54      9.98 o
   9  18   7        3.79        2.84     10.29 o
   0  19   7       10.22       -8.21     20.21 o
   1  19   7        3.15      -13.21     13.21 o
   2  19   7       16.07       14.29     15.91 o
   3  19   7        8.63        2.50     10.50 o
   4  19   7       15.56       23.83     11.64 o
   5  19   7        3.08       16.43     11.02 o
   6  19   7        6.22        6.22     11.36 o
   7  19   7        7.95       36.29     11.81 o
   8  19   7        1.62       28.49     18.69 o
   0  20   7        0.65        7.95     23.33 o
   1  20   7        1.84       17.04     17.33 o
   2  20   7        5.69      -14.86     14.86 o
   3  20   7        0.19      -10.21     10.21 o
   4  20   7        1.98       -2.80     10.57 o
   5  20   7        0.40       14.26     12.17 o
   6  20   7        4.33        7.04     10.65 o
   0  21   7        0.14       -1.87     25.25 o
   1  21   7        1.41       -8.93     15.53 o
   2  21   7        2.68       16.37     16.95 o
   3  21   7        1.99       -8.87     16.24 o
   0   0   8     6102.28     6772.06    190.15 o
   1   0   8       23.31       15.29      4.19 o
   2   0   8     2632.98     2683.70     32.33 o
   3   0   8      315.70      356.81      5.64 o
   4   0   8     1099.58     1077.18     13.53 o
   5   0   8       11.55       10.95      2.03 o
   6   0   8       77.54       70.83      3.92 o
   7   0   8       74.27       79.52      4.78 o
   8   0   8        4.38        4.17      2.98 o
   9   0   8       14.96        9.81      3.16 o
  10   0   8       21.33       31.09      4.28 o
  11   0   8        3.44       -4.06      4.06 o
  12   0   8       27.88       35.07      8.84 o
  13   0   8        5.88       15.88      9.47 o
  14   0   8        0.39       -4.01      9.32 o
  15   0   8       17.26       35.99     15.06 o
  16   0   8       15.11       33.16     16.33 o
  17   0   8        0.00       -1.99     13.69 o
   0   1   8       94.51       92.18      3.43 o
   1   1   8     3968.95     3858.90     32.06 o
   2   1   8     1619.38     1635.18     14.00 o
   3   1   8      549.64      521.54      5.13 o
   4   1   8      341.41      393.71      4.74 o
   5   1   8       24.10       25.57      1.92 o
   6   1   8      602.74      620.89      7.70 o
   7   1   8       70.75       82.08      3.43 o
   8   1   8      175.89      154.83      4.53 o
   9   1   8       95.24       94.99      4.10 o
  10   1   8      102.08      102.66      4.83 o
  11   1   8      101.76      103.16      6.64 o
  12   1   8        0.41        2.89      3.79 o
  13   1   8        1.90        3.68      6.09 o
  14   1   8        5.75        1.05      7.21 o
  15   1   8        6.24        1.29      8.96 o
  16   1   8        8.89        3.51     11.72 o
  17   1   8        3.94       -6.36     14.66 o
   0   2   8     1541.92     1494.78     23.15 o
   1   2   8      970.53     1071.65     11.47 o
   2   2   8      562.80      629.14      7.21 o
   3   2   8      159.90      182.72      2.71 o
   4   2   8      121.77      117.18      2.55 o
   5   2   8      125.70      133.48      3.17 o
   6   2   8      120.21      114.08      3.48 o
   7   2   8      115.38      119.04      3.63 o
   8   2   8      111.29      126.55      4.57 o
   9   2   8        7.18        7.13      2.33 o
  10   2   8       26.56       19.23      3.16 o
  11   2   8       35.85       31.26      4.35 o
  12   2   8       14.71       20.31      5.26 o
  13   2   8        1.23        8.57      6.05 o
  14   2   8       13.53       12.80      7.88 o
  15   2   8        3.97       -0.52      8.92 o
  16   2   8       12.19        7.74     12.02 o
  17   2   8        2.43      -11.88     11.88 o
   0   3   8      114.16      111.48      4.84 o
   1   3   8     2146.33     2236.12     24.75 o
   2   3   8     1477.03     1459.56     14.51 o
   3   3   8       27.27       22.97      1.51 o
   4   3   8       32.66       36.56      1.83 o
   5   3   8      169.65      153.10      3.55 o
   6   3   8      243.85      231.18      4.36 o
   7   3   8      165.66      172.00      4.21 o
   8   3   8      276.31      269.80      5.43 o
   9   3   8      106.48      119.82      4.52 o
  10   3   8       22.82       16.54      3.22 o
  11   3   8       31.11       26.69      4.38 o
  12   3   8       27.26       24.60      5.20 o
  13   3   8        0.52        8.28      6.13 o
  14   3   8        2.43       -1.92      7.34 o
  15   3   8        7.39       15.83      9.08 o
  16   3   8        6.69       11.00     10.40 o
   0   4   8      439.16      516.18     12.36 o
   1   4   8      363.14      331.30      6.56 o
   2   4   8      743.45      762.16      8.20 o
   3   4   8       55.61       52.06      2.04 o
   4   4   8      586.15      610.13      8.62 o
   5   4   8      200.85      217.49      4.19 o
   6   4   8      255.96      239.39      4.39 o
   7   4   8       30.38       26.30      2.22 o
   8   4   8      215.96      207.71      5.18 o
   9   4   8       28.96       22.79      2.93 o
  10   4   8      104.19      101.95      5.49 o
  11   4   8       41.17       41.70      4.85 o
  12   4   8        8.82        6.90      5.25 o
  13   4   8        8.24       19.86      7.30 o
  14   4   8       15.27       23.10     10.63 o
  15   4   8        2.35        4.65      8.28 o
  16   4   8        5.57       -0.69     10.36 o
   0   5   8       59.12       72.87      3.78 o
   1   5   8       11.92       10.25      1.10 o
   2   5   8      110.03      127.94      2.94 o
   3   5   8       25.60       33.53      1.90 o
   4   5   8      282.04      308.67      5.44 o
   5   5   8      103.04       99.81      4.46 o
   6   5   8       57.52       57.98      2.56 o
   7   5   8       10.58        9.06      1.91 o
   8   5   8       35.33       34.58      2.88 o
   9   5   8       89.62       76.90      4.56 o
  10   5   8       99.44       89.17      5.24 o
  11   5   8       47.13       53.59      5.39 o
  12   5   8       10.55        7.10      5.20 o
  13   5   8        7.13        2.79      6.62 o
  14   5   8        6.55        5.19      7.57 o
  15   5   8        2.42       11.12      8.96 o
  16   5   8        1.17       11.25     10.62 o
   0   6   8        2.33       -0.47      1.48 o
   1   6   8      959.37     1019.73     10.06 o
   2   6   8      146.41      155.27      3.47 o
   3   6   8      823.09      898.64      9.63 o
   4   6   8      103.01       96.03      3.07 o
   5   6   8      248.33      234.81      4.79 o
   6   6   8        0.19        0.86      1.48 o
   7   6   8      143.72      143.45      5.09 o
   8   6   8       16.00       18.20      2.47 o
   9   6   8      157.53      162.11      5.69 o
  10   6   8       49.42       56.12      4.96 o
  11   6   8       17.92       19.12      5.22 o
  12   6   8        7.19       -1.90      5.60 o
  13   6   8       10.52       11.10      9.02 o
  14   6   8       13.04       10.62      8.48 o
  15   6   8        3.24       14.23      9.02 o
  16   6   8        3.65       18.87     11.07 o
   0   7   8      800.08      840.59     14.17 o
   1   7   8      224.54      226.50      4.10 o
   2   7   8      175.09      166.82      3.71 o
   3   7   8       63.50       70.26      3.42 o
   4   7   8      217.94      198.69      4.38 o
   5   7   8       23.71       22.41      2.33 o
   6   7   8       75.61       79.23      3.35 o
   7   7   8      332.71      328.19      6.39 o
   8   7   8       89.07       73.67      3.99 o
   9   7   8       28.02       29.03      3.60 o
  10   7   8       13.16        8.42      3.85 o
  11   7   8        1.91       -5.04      6.23 o
  12   7   8        1.73       -3.79      5.77 o
  13   7   8       14.18       10.65      7.85 o
  14   7   8        1.97        7.83      8.34 o
  15   7   8        2.35        7.25      9.60 o
  16   7   8        0.74        1.58     10.50 o
   0   8   8      286.25      312.43      8.23 o
   1   8   8       15.09       11.99      2.01 o
   2   8   8      308.16      331.51      5.84 o
   3   8   8      137.52      137.09      3.97 o
   4   8   8       81.26       98.86      4.49 o
   5   8   8       31.13       28.88      3.47 o
   6   8   8      159.61      149.95      6.21 o
   7   8   8      123.68      126.36      4.56 o
   8   8   8       63.94       64.87      4.70 o
   9   8   8       44.88       38.75      6.12 o
  10   8   8       45.23       46.92     10.75 o
  11   8   8        0.30       -4.89      5.65 o
  12   8   8        5.10        6.79      7.34 o
  13   8   8        6.85       16.42      8.08 o
  14   8   8        0.53        0.23      8.22 o
  15   8   8        6.60        5.11      9.43 o
   0   9   8      664.05      697.95     13.96 o
   1   9   8      102.66      100.03      4.13 o
   2   9   8      481.61      556.00     11.49 o
   3   9   8      170.15      165.67      4.88 o
   4   9   8      224.90      223.65      5.82 o
   5   9   8      299.62      294.80      6.89 o
   6   9   8      149.14      138.95      5.74 o
   7   9   8       43.39       47.72      3.70 o
   8   9   8       43.39       34.75      4.18 o
   9   9   8       14.81       15.66      5.06 o
  10   9   8       28.64       33.09     10.07 o
  11   9   8        4.14        5.10      7.26 o
  12   9   8        1.71        9.36      8.16 o
  13   9   8        0.07        2.08      8.38 o
  14   9   8        6.65       19.26     10.42 o
  15   9   8        0.18       10.76     11.25 o
   0  10   8      494.23      488.53     24.62 o
   1  10   8       39.54       37.50      3.43 o
   2  10   8       81.76       77.64      4.48 o
   3  10   8       30.79       26.63      3.13 o
   4  10   8      164.09      183.86      5.79 o
   5  10   8      256.53      275.07      5.64 o
   6  10   8       29.56       31.01      3.47 o
   7  10   8      191.82      192.10      7.33 o
   8  10   8       33.75       23.52      5.77 o
   9  10   8       18.10       13.91      5.59 o
  10  10   8        7.71       -2.90      6.28 o
  11  10   8       18.13       22.90      9.02 o
  12  10   8       23.55       18.12      8.76 o
  13  10   8        2.41       -1.90      8.78 o
  14  10   8        5.58       -0.47      9.49 o
  15  10   8        1.04       10.33     11.31 o
   0  11   8       20.09       26.52      4.80 o
   1  11   8       37.07       37.11      3.42 o
   2  11   8      125.81      129.36      5.65 o
   3  11   8      185.75      208.91      6.72 o
   4  11   8       21.67       20.73      3.50 o
   5  11   8       89.92      101.40      5.73 o
   6  11   8       59.27       53.31      5.00 o
   7  11   8       19.87       12.70      5.58 o
   8  11   8        0.24        5.86      4.85 o
   9  11   8        0.04        0.38      5.91 o
  10  11   8       14.12        3.58     11.03 o
  11  11   8        8.07       -6.07     10.46 o
  12  11   8        8.05       17.10      9.63 o
  13  11   8        0.03       10.17     10.17 o
  14  11   8        1.91       -8.38      9.93 o
   0  12   8        9.09        1.69      4.43 o
   1  12   8       37.24       33.59      4.70 o
   2  12   8       78.70       63.41      6.37 o
   3  12   8       69.39       67.24      6.66 o
   4  12   8       15.23        8.95      4.60 o
   5  12   8      102.93       94.24      5.19 o
   6  12   8       33.71       33.16      5.28 o
   7  12   8        3.41        4.67      4.86 o
   8  12   8        7.29        1.67      5.52 o
   9  12   8        0.18        6.90      7.14 o
  10  12   8        6.79       -2.44      7.11 o
  11  12   8        6.67        4.34      8.22 o
  12  12   8        7.29       16.64     10.51 o
  13  12   8        1.80       -1.57      9.84 o
  14  12   8        1.16       -0.94     10.53 o
   0  13   8       26.71       36.88      7.80 o
   1  13   8       27.74       24.06      5.21 o
   2  13   8       61.42       57.93      6.31 o
   3  13   8        2.44        0.10      3.93 o
   4  13   8       93.54       91.93     11.19 o
   5  13   8       18.69       18.37      5.38 o
   6  13   8       32.57       30.11      8.46 o
   7  13   8       34.09       35.49      6.91 o
   8  13   8       21.36       33.53     16.16 o
   9  13   8        5.89       15.32      8.44 o
  10  13   8        0.72        3.13      8.33 o
  11  13   8        1.70        6.73      9.05 o
  12  13   8        3.19        6.44      9.56 o
  13  13   8        6.70        8.83     10.85 o
   0  14   8       43.33       34.58      8.59 o
   1  14   8       88.50       87.14      7.56 o
   2  14   8       21.41       19.34      5.82 o
   3  14   8       48.78       43.55      5.99 o
   4  14   8       77.08       71.47      7.32 o
   5  14   8       23.17       28.05      6.80 o
   6  14   8        4.49        7.22      6.59 o
   7  14   8        8.36        3.10      7.07 o
   8  14   8        7.72       11.50      8.05 o
   9  14   8        4.51        6.16      8.08 o
  10  14   8       11.05        6.38     11.28 o
  11  14   8        1.48       13.87      9.68 o
  12  14   8        4.60       -1.19     10.29 o
   0  15   8        4.72       -0.43      8.90 o
   1  15   8        2.80       -0.98      6.08 o
   2  15   8        0.96       -1.39      6.73 o
   3  15   8       39.40       40.68      7.85 o
   4  15   8        5.90       -1.68      6.10 o
   5  15   8        3.12        1.19      7.96 o
   6  15   8        7.56        6.13      8.57 o
   7  15   8       16.54       17.87      8.12 o
   8  15   8        3.78        4.13      8.89 o
   9  15   8        0.93       11.12     10.54 o
  10  15   8        4.20       -4.93      8.75 o
  11  15   8        1.00       -8.00      9.33 o
  12  15   8        0.53       -5.98     10.12 o
   0  16   8       20.91       31.72     11.72 o
   1  16   8        3.14       -8.65     11.97 o
   2  16   8       10.95        1.93      7.80 o
   3  16   8       15.63        2.94      8.04 o
   4  16   8       21.28       20.76      8.98 o
   5  16   8        1.61        8.08      8.68 o
   6  16   8        9.22        7.93      9.01 o
   7  16   8        8.06       -5.60      7.76 o
   8  16   8        8.58       19.05      9.82 o
   9  16   8        4.35       -0.79      9.75 o
  10  16   8        9.58       24.40     10.50 o
  11  16   8        1.86       -3.17     10.72 o
   0  17   8        7.95       14.12     18.12 o
   1  17   8       10.37       25.03     17.49 o
   2  17   8       14.81       21.43     12.92 o
   3  17   8        0.37        6.69     12.76 o
   4  17   8        4.70        4.88      8.94 o
   5  17   8       11.48       22.83     16.02 o
   6  17   8        2.57        1.71      9.10 o
   7  17   8        5.30        9.70      9.53 o
   8  17   8        1.46       -3.60      8.81 o
   9  17   8        0.54       -4.40      9.11 o
  10  17   8        1.81        7.80     10.62 o
   0  18   8        0.23       17.16     20.34 o
   1  18   8        2.02       14.90     14.14 o
   2  18   8       26.99       31.26     16.09 o
   3  18   8        1.92        2.78      9.54 o
   4  18   8        0.80        6.95      9.90 o
   5  18   8        0.79       -1.55      9.65 o
   6  18   8        7.36       12.55     11.16 o
   7  18   8        0.54        7.34      9.89 o
   8  18   8        3.62       -4.31      9.72 o
   9  18   8        3.27       -2.07     11.22 o
   0  19   8        4.55       -7.95     18.68 o
   1  19   8        1.80       15.37     15.13 o
   2  19   8       12.22        8.30     14.09 o
   3  19   8        5.20        7.11     11.37 o
   4  19   8        5.12        2.48      9.98 o
   5  19   8        8.23       20.93     12.11 o
   6  19   8        2.21        8.12     11.22 o
   7  19   8        1.73        6.74      9.63 o
   0  20   8        5.56      -11.43     20.29 o
   1  20   8        3.34      -14.79     15.88 o
   2  20   8        4.05       10.54     16.33 o
   3  20   8        2.62       15.33     11.02 o
   4  20   8        1.84        6.93     11.64 o
   5  20   8        0.20       -4.68     11.07 o
   0  21   8        6.48       12.21     25.03 o
   1  21   8        2.58       -0.21     16.86 o
   2  21   8        1.13       -6.67     11.48 o
   1   0   9      140.35      149.39     10.09 o
   2   0   9     2551.50     2814.34     37.36 o
   3   0   9      716.65      687.32      8.79 o
   4   0   9       53.98       49.51      2.80 o
   5   0   9      442.79      434.10      8.17 o
   6   0   9       18.10       15.48      2.53 o
   7   0   9       35.28       37.14      4.29 o
   8   0   9      142.08      150.00      7.20 o
   9   0   9      188.04      169.32      8.24 o
  10   0   9        2.19        1.11      4.21 o
  11   0   9       25.77       25.77      6.90 o
  12   0   9        0.92       -0.75      6.82 o
  13   0   9        8.54       -3.15      9.57 o
  14   0   9        5.97       -9.42     17.29 o
  15   0   9        0.79      -11.11     11.11 o
  16   0   9        3.85       -4.72     13.95 o
   0   1   9     1816.35     1943.26     35.14 o
   1   1   9     1734.89     1817.27     18.28 o
   2   1   9      387.39      444.46      5.28 o
   3   1   9      368.35      372.49      4.21 o
   4   1   9       40.68       44.46      1.76 o
   5   1   9      649.73      658.37      6.77 o
   6   1   9      344.22      346.54      5.34 o
   7   1   9      209.92      208.72      4.80 o
   8   1   9      110.32      114.95      4.86 o
   9   1   9       59.16       65.88      4.00 o
  10   1   9       51.30       49.70      4.32 o
  11   1   9       32.24       36.52      4.94 o
  12   1   9        0.62       -3.67      4.99 o
  13   1   9        3.51       -0.39      6.22 o
  14   1   9        0.68       -7.77      7.77 o
  15   1   9        1.11        5.27      9.04 o
  16   1   9       12.19       12.70     10.26 o
   0   2   9     3170.89     3400.93     42.98 o
   1   2   9      582.16      634.87      7.85 o
   2   2   9      247.27      251.91      3.94 o
   3   2   9      142.81      146.74      2.67 o
   4   2   9       37.51       42.21      2.00 o
   5   2   9      132.44      117.14      2.91 o
   6   2   9      373.77      392.32      5.70 o
   7   2   9       55.17       49.98      2.74 o
   8   2   9      141.63      130.44      4.93 o
   9   2   9      101.04      121.02      4.94 o
  10   2   9       99.26      109.36      5.82 o
  11   2   9       64.73       70.90      5.44 o
  12   2   9        9.86        9.47      5.57 o
  13   2   9        2.66       13.01      7.20 o
  14   2   9        4.55        3.24      8.12 o
  15   2   9       14.41       19.99     15.13 o
  16   2   9        0.63        8.55     10.19 o
   0   3   9      251.45      261.86      7.47 o
   1   3   9      864.70      946.22     11.82 o
   2   3   9     1426.51     1391.36     14.89 o
   3   3   9       73.39       84.04      2.37 o
   4   3   9      462.10      485.49      6.19 o
   5   3   9       42.14       39.99      2.19 o
   6   3   9      277.42      293.27      4.80 o
   7   3   9      150.38      152.99      4.47 o
   8   3   9        4.72        3.76      2.24 o
   9   3   9       96.07       90.80      4.28 o
  10   3   9       30.01       25.96      3.51 o
  11   3   9       16.59       13.98      3.89 o
  12   3   9       49.97       64.23      8.32 o
  13   3   9        6.80        2.12      6.56 o
  14   3   9        1.14       -7.26      7.26 o
  15   3   9        3.72        9.43      9.51 o
  16   3   9        2.15       13.98     10.63 o
   0   4   9     1173.07     1264.88     21.99 o
   1   4   9      669.53      640.43      9.99 o
   2   4   9      139.34      139.83      2.77 o
   3   4   9        5.54       10.66      1.21 o
   4   4   9       94.42       97.98      3.03 o
   5   4   9      115.74      108.40      3.14 o
   6   4   9      157.82      166.00      4.06 o
   7   4   9      108.53      112.56      4.49 o
   8   4   9      291.71      308.32      6.22 o
   9   4   9       52.18       46.89      3.24 o
  10   4   9       15.99       15.23      4.51 o
  11   4   9        0.21       -4.18      4.18 o
  12   4   9       11.30        8.97      6.71 o
  13   4   9        5.36       -2.55      6.73 o
  14   4   9       13.72       13.34      8.89 o
  15   4   9        3.75        2.82      9.13 o
  16   4   9        0.21        7.07     10.66 o
   0   5   9      251.63      280.00      6.15 o
   1   5   9      886.76      825.73      9.17 o
   2   5   9      483.60      513.54      6.58 o
   3   5   9      110.76      133.84      3.04 o
   4   5   9        0.64       -1.34      1.34 o
   5   5   9       51.56       52.45      2.68 o
   6   5   9       45.56       45.98      2.67 o
   7   5   9      604.23      602.54      8.85 o
   8   5   9      282.28      289.79      6.07 o
   9   5   9      103.61      105.87      4.63 o
  10   5   9        6.26        4.53      3.13 o
  11   5   9       34.47       41.00      6.45 o
  12   5   9        8.72       10.63      6.25 o
  13   5   9        0.26       -5.38      6.23 o
  14   5   9        2.26        8.62     10.03 o
  15   5   9        2.80       -4.56      8.45 o
  16   5   9        0.48       -4.82      9.94 o
   0   6   9      616.23      613.50      8.65 o
   1   6   9      167.85      158.32      3.58 o
   2   6   9      146.11      155.66      3.08 o
   3   6   9      703.90      763.92      8.57 o
   4   6   9      112.14       99.74      3.89 o
   5   6   9      106.74      107.82      3.82 o
   6   6   9       70.46       62.83      3.42 o
   7   6   9       69.81       79.70      3.99 o
   8   6   9       12.93       16.00      2.43 o
   9   6   9       33.75       28.85      3.24 o
  10   6   9       72.92       80.75      6.45 o
  11   6   9        3.17        0.15      4.65 o
  12   6   9        0.50        4.88      6.36 o
  13   6   9        0.49        2.90      6.61 o
  14   6   9        1.23       -2.22      8.23 o
  15   6   9        2.88        8.40      9.58 o
  16   6   9        0.06        6.96     10.77 o
   0   7   9       94.35       86.73      6.27 o
   1   7   9      375.65      403.87      5.58 o
   2   7   9      269.54      264.16      4.49 o
   3   7   9        0.96        1.63      1.42 o
   4   7   9       57.19       56.50      2.86 o
   5   7   9      139.36      128.33      4.17 o
   6   7   9       79.80       88.77      3.93 o
   7   7   9       80.61       86.21      4.22 o
   8   7   9       85.14       67.20      3.82 o
   9   7   9       22.50       25.03      3.54 o
  10   7   9        3.35        8.14      4.21 o
  11   7   9        9.20       10.54      6.02 o
  12   7   9        1.47       -3.97      6.42 o
  13   7   9       11.87       10.63      7.36 o
  14   7   9        2.38       -5.83      7.71 o
  15   7   9        1.01       -0.15      9.55 o
   0   8   9     1077.32     1143.41     18.46 o
   1   8   9      197.02      202.00      4.45 o
   2   8   9      115.06      111.43      4.13 o
   3   8   9       16.24       15.86      1.95 o
   4   8   9      118.38      108.93      3.75 o
   5   8   9       48.90       41.94      3.21 o
   6   8   9      301.37      313.45      6.61 o
   7   8   9       83.87       79.47      4.45 o
   8   8   9       32.47       35.34      3.37 o
   9   8   9        5.90        4.49      4.21 o
  10   8   9       43.52       43.29      7.03 o
  11   8   9       19.66       13.78      7.48 o
  12   8   9        7.24        1.12      7.72 o
  13   8   9        3.82       14.11     10.94 o
  14   8   9        2.27       -2.08      9.71 o
  15   8   9        2.76       13.07     11.63 o
   0   9   9      106.79      114.97      9.21 o
   1   9   9      315.46      322.21      6.36 o
   2   9   9       92.08       92.41      3.75 o
   3   9   9       93.05       86.98      3.69 o
   4   9   9        2.99        2.31      2.02 o
   5   9   9       49.31       46.86      3.30 o
   6   9   9      199.48      174.07      5.59 o
   7   9   9       38.28       30.76      3.73 o
   8   9   9       17.77       25.18      4.55 o
   9   9   9        6.80       13.68      4.87 o
  10   9   9       14.90       13.63      6.20 o
  11   9   9       14.61        9.04      7.55 o
  12   9   9       17.21       18.80     12.45 o
  13   9   9        6.62        3.13      8.68 o
  14   9   9        2.03       32.23     12.60 o
  15   9   9        1.06       17.80     12.37 o
   0  10   9       70.13       71.75      5.50 o
   1  10   9       91.11       87.80      4.15 o
   2  10   9      751.90      774.04     12.32 o
   3  10   9      152.07      159.07      5.44 o
   4  10   9      315.40      316.88      7.08 o
   5  10   9       51.54       50.35      3.90 o
   6  10   9      109.28      108.80      6.06 o
   7  10   9        2.98        0.54      3.52 o
   8  10   9       71.62       82.57      7.14 o
   9  10   9        2.37        1.96      5.58 o
  10  10   9        3.33        0.81      7.01 o
  11  10   9        7.97        0.76      7.60 o
  12  10   9        3.20        1.11      8.22 o
  13  10   9        2.13        4.67      9.24 o
  14  10   9        0.84       -9.90      9.90 o
   0  11   9      119.38      162.59      8.89 o
   1  11   9      202.77      191.62      7.47 o
   2  11   9       21.41       17.13      3.07 o
   3  11   9       41.36       41.02      3.84 o
   4  11   9       68.34       82.92      5.32 o
   5  11   9       29.11       21.77      4.13 o
   6  11   9       24.84       16.55      4.55 o
   7  11   9        1.09       13.19      5.74 o
   8  11   9       10.44       25.57      5.83 o
   9  11   9       16.29       23.22      6.69 o
  10  11   9        0.50        2.79      7.26 o
  11  11   9        1.84        4.90      9.90 o
  12  11   9        6.08        4.97      8.92 o
  13  11   9        6.74        5.82     10.64 o
  14  11   9        4.92       -2.36     10.96 o
   0  12   9      152.98      156.69     10.70 o
   1  12   9       15.40       17.06      3.96 o
   2  12   9       56.25       56.92      5.33 o
   3  12   9       38.39       34.48      4.89 o
   4  12   9        4.66        4.19      3.86 o
   5  12   9        0.95       -2.76      3.75 o
   6  12   9      125.25      123.22      8.90 o
   7  12   9        1.58       -1.47      4.73 o
   8  12   9        6.37        8.17      5.98 o
   9  12   9        2.17        6.26     10.69 o
  10  12   9        1.28        5.31      8.00 o
  11  12   9        7.74       10.85      8.93 o
  12  12   9        2.31       -0.70      8.77 o
  13  12   9        1.73        0.01      9.76 o
   0  13   9        4.69       11.40      6.04 o
   1  13   9        9.24        7.27      4.27 o
   2  13   9        6.91        9.95      4.60 o
   3  13   9        1.96        1.03      3.87 o
   4  13   9       34.24       45.22      5.59 o
   5  13   9        2.87       -2.89      4.17 o
   6  13   9       53.50       44.70      8.13 o
   7  13   9        0.24        0.08      5.53 o
   8  13   9       12.25        9.49      8.15 o
   9  13   9       17.16       14.88      8.37 o
  10  13   9       12.80       21.48      8.88 o
  11  13   9        1.50        0.94      8.95 o
  12  13   9        8.05        5.25      9.36 o
  13  13   9        0.82       -3.94     10.18 o
   0  14   9       15.59       18.24      7.16 o
   1  14   9       13.98       19.22      5.18 o
   2  14   9       61.01       67.54      8.60 o
   3  14   9       47.91       47.08      5.97 o
   4  14   9       43.32       36.10      6.29 o
   5  14   9       24.71       34.15      6.93 o
   6  14   9        2.54       -0.19      6.30 o
   7  14   9        0.72        2.62      7.11 o
   8  14   9       11.41        8.00      7.96 o
   9  14   9        0.11       -1.86      8.34 o
  10  14   9        2.25        4.44      9.35 o
  11  14   9        1.07        1.16      8.99 o
  12  14   9        1.75        1.73     10.31 o
   0  15   9        3.17       -7.58     14.73 o
   1  15   9       28.22       21.70      7.36 o
   2  15   9       42.45       31.93     11.86 o
   3  15   9       61.83       67.31      8.37 o
   4  15   9        9.95       11.48      6.20 o
   5  15   9        0.30       -2.21      6.37 o
   6  15   9        9.21       -6.73      9.53 o
   7  15   9        0.07       -7.13      7.13 o
   8  15   9        3.84       -1.32      8.17 o
   9  15   9       21.91       26.52     10.47 o
  10  15   9        5.47       -9.80      9.80 o
  11  15   9       12.47       22.60     19.64 o
   0  16   9        0.38       -1.60     17.21 o
   1  16   9        4.05        1.65      6.86 o
   2  16   9        5.78       -0.75      6.87 o
   3  16   9        4.28       -6.17      6.17 o
   4  16   9        9.53        2.07      8.70 o
   5  16   9       38.88       44.63     10.88 o
   6  16   9        3.97       11.47      9.28 o
   7  16   9        4.68        5.00     10.05 o
   8  16   9        4.79        2.59      8.89 o
   9  16   9        1.41        1.03      9.01 o
  10  16   9        1.65       -1.35      9.76 o
   0  17   9        0.60        0.83     15.56 o
   1  17   9        0.53       -4.61     11.33 o
   2  17   9        1.56        2.06     11.80 o
   3  17   9       46.38       38.02     10.69 o
   4  17   9        6.93       -8.43      8.43 o
   5  17   9        7.94        7.11      9.67 o
   6  17   9       18.85       13.19     10.86 o
   7  17   9        9.51       18.56      9.51 o
   8  17   9        8.38       16.80     10.10 o
   9  17   9        2.43       -0.20      9.72 o
   0  18   9        9.43       -4.26     17.03 o
   1  18   9        6.68       -3.32     12.66 o
   2  18   9        2.87       -3.28     12.73 o
   3  18   9        2.72       17.50     10.40 o
   4  18   9        3.11        6.21      9.87 o
   5  18   9       10.17       -1.12     10.29 o
   6  18   9       11.56       11.96     11.09 o
   7  18   9        4.49       10.65     10.30 o
   8  18   9        1.65       -8.82      9.36 o
   0  19   9        1.71       14.56     19.60 o
   1  19   9       13.58       21.49     15.22 o
   2  19   9        2.13       11.66     11.16 o
   3  19   9        6.13       10.86     11.04 o
   4  19   9       12.12        4.11     10.34 o
   5  19   9        4.51        6.06     17.15 o
   6  19   9        1.85       -0.54     16.88 o
   7  19   9        0.51        0.46     10.44 o
   0  20   9        2.28       19.68     25.55 o
   1  20   9       10.16        9.71     18.49 o
   2  20   9        3.73       22.83     11.97 o
   3  20   9        0.36       -9.68      9.68 o
   4  20   9        1.83        3.37     11.05 o
   5  20   9        0.10       -2.00     11.59 o
   0   0  10       13.01        2.61      4.53 o
   1   0  10      697.40      745.16     23.50 o
   2   0  10     1432.86     1556.24     22.46 o
   3   0  10      316.94      319.24      5.55 o
   4   0  10       10.64       14.26      1.96 o
   5   0  10      241.50      208.15      4.90 o
   6   0  10       10.41       10.76      2.53 o
   7   0  10      336.95      361.05     11.15 o
   8   0  10       29.34       25.58      4.37 o
   9   0  10       20.05       16.77      4.33 o
  10   0  10        0.35       -3.53      3.99 o
  11   0  10       42.39       40.48      7.54 o
  12   0  10        4.37        1.91     19.62 o
  13   0  10        1.74       -2.63     10.20 o
  14   0  10        0.08       -3.44     10.11 o
  15   0  10        0.29        1.75     12.70 o
  16   0  10        8.16        6.07     14.20 o
   0   1  10     1039.54     1138.91     19.32 o
   1   1  10      469.54      472.61      7.16 o
   2   1  10      155.79      171.75      3.98 o
   3   1  10      222.07      208.74      3.21 o
   4   1  10      346.41      348.03      4.44 o
   5   1  10       92.52       86.41      2.63 o
   6   1  10     1348.03     1361.90     11.94 o
   7   1  10      562.57      570.61      8.98 o
   8   1  10      421.48      438.75      7.69 o
   9   1  10       91.17       93.63      4.54 o
  10   1  10       21.17       20.93      3.84 o
  11   1  10        5.11        2.00      4.66 o
  12   1  10        6.55        6.74      6.63 o
  13   1  10        1.88       -3.24      6.92 o
  14   1  10        3.89        5.81      7.87 o
  15   1  10        3.47        0.89      8.70 o
  16   1  10        8.42        5.91     10.34 o
   0   2  10      456.99      530.95      9.44 o
   1   2  10      569.34      620.04      7.78 o
   2   2  10      258.47      288.29      4.66 o
   3   2  10      103.39       90.40      2.24 o
   4   2  10      238.83      274.73      3.77 o
   5   2  10      204.39      213.17      3.64 o
   6   2  10       16.99       16.93      1.92 o
   7   2  10      126.18      123.26      4.00 o
   8   2  10       71.95       76.76      3.61 o
   9   2  10      158.44      165.16      5.28 o
  10   2  10        8.10        8.58      3.26 o
  11   2  10        5.88        1.80      3.85 o
  12   2  10        7.74        2.33      5.76 o
  13   2  10        1.81       -5.05      6.98 o
  14   2  10        2.20        7.67      7.96 o
  15   2  10        1.73       13.40      9.27 o
  16   2  10       12.54       21.26     10.81 o
   0   3  10       24.60       19.69      3.49 o
   1   3  10       26.12       22.74      2.01 o
   2   3  10      614.01      642.03      7.94 o
   3   3  10       46.46       49.00      1.96 o
   4   3  10       33.37       38.20      2.58 o
   5   3  10      128.80      131.55      3.17 o
   6   3  10      204.85      198.04      4.87 o
   7   3  10      372.64      369.22      6.28 o
   8   3  10      102.22      100.88      4.30 o
   9   3  10      228.28      243.33      7.13 o
  10   3  10       10.65        7.88      3.40 o
  11   3  10       70.07       67.08      7.45 o
  12   3  10        6.62        0.24      5.99 o
  13   3  10        7.62        2.88      6.98 o
  14   3  10        2.52       -4.57      7.69 o
  15   3  10        1.70       16.89     10.79 o
  16   3  10        6.23       -9.65      9.67 o
   0   4  10       39.33       36.40      3.80 o
   1   4  10      414.46      404.26      7.61 o
   2   4  10      378.60      428.75      6.68 o
   3   4  10      121.49      135.02      3.18 o
   4   4  10       41.44       40.45      2.06 o
   5   4  10      521.66      556.81      6.88 o
   6   4  10      424.85      425.88      7.65 o
   7   4  10      255.50      226.40      5.38 o
   8   4  10      107.30      110.34      4.62 o
   9   4  10        0.09       -1.42      2.66 o
  10   4  10       45.14       45.73      4.94 o
  11   4  10        9.70        5.30      4.90 o
  12   4  10        8.20       12.61      7.01 o
  13   4  10        9.41       13.18      7.60 o
  14   4  10        0.77        4.44      8.73 o
  15   4  10        4.97        3.31      9.37 o
  16   4  10        2.34        3.25      9.82 o
   0   5  10      145.73      141.95      4.03 o
   1   5  10       88.62      102.73      3.57 o
   2   5  10      166.99      172.81      3.34 o
   3   5  10      129.60      129.98      3.36 o
   4   5  10      138.56      150.23      3.59 o
   5   5  10      103.70       93.90      3.24 o
   6   5  10      289.25      296.86      7.71 o
   7   5  10      220.75      198.41      7.60 o
   8   5  10       18.16       22.33      2.98 o
   9   5  10      188.05      173.94      6.99 o
  10   5  10       83.85       70.23      5.81 o
  11   5  10        7.59        0.25      4.69 o
  12   5  10       10.05        8.90      6.52 o
  13   5  10        3.18       -1.89      6.92 o
  14   5  10        6.87        1.79      8.15 o
  15   5  10        0.30       -0.45      9.36 o
  16   5  10        9.88        5.57     10.16 o
   0   6  10      353.71      410.55      9.33 o
   1   6  10       53.56       52.39      2.84 o
   2   6  10      182.66      202.52      4.10 o
   3   6  10      184.47      160.83      3.98 o
   4   6  10       36.45       38.39      3.06 o
   5   6  10      314.41      340.31      5.62 o
   6   6  10       57.48       57.70      3.33 o
   7   6  10       49.94       51.15      3.55 o
   8   6  10       12.39        9.87      2.92 o
   9   6  10        5.20        3.22      3.27 o
  10   6  10      127.59      122.72      7.78 o
  11   6  10       19.64       13.04      5.69 o
  12   6  10        0.31       -1.34      6.09 o
  13   6  10        7.47        7.14      7.81 o
  14   6  10        1.18       -8.44      8.50 o
  15   6  10        9.25        9.65      9.77 o
   0   7  10       54.96       52.77      3.60 o
   1   7  10      208.74      226.11      3.82 o
   2   7  10      387.02      419.09      5.58 o
   3   7  10       20.92       16.26      1.80 o
   4   7  10       96.87       93.32      3.25 o
   5   7  10       14.47       16.95      2.26 o
   6   7  10       23.35       22.09      2.60 o
   7   7  10      172.54      195.81      6.99 o
   8   7  10       58.71       58.85      5.50 o
   9   7  10        4.75       -0.31      3.59 o
  10   7  10       47.44       46.68      6.43 o
  11   7  10       21.48       18.27      8.54 o
  12   7  10       14.98       10.44      7.21 o
  13   7  10        1.68       -2.20      7.77 o
  14   7  10        1.89       14.41      9.04 o
  15   7  10        2.67       10.86     10.15 o
   0   8  10      727.81      714.77     13.23 o
   1   8  10      215.45      222.36      4.57 o
   2   8  10      167.36      174.27      4.13 o
   3   8  10        2.44        2.32      1.63 o
   4   8  10       46.39       42.47      2.68 o
   5   8  10       38.00       49.09      3.21 o
   6   8  10       15.70       18.37      2.73 o
   7   8  10       21.90       18.59      3.08 o
   8   8  10      105.44      100.73      5.95 o
   9   8  10       25.22       22.02      5.11 o
  10   8  10       12.30        3.18      5.47 o
  11   8  10        9.66        5.69      7.21 o
  12   8  10        0.67       -2.71      8.68 o
  13   8  10       15.67       28.31     10.77 o
  14   8  10        1.72       -3.35     12.20 o
  15   8  10        3.76        4.97     11.31 o
   0   9  10       66.38       71.11      4.97 o
   1   9  10       43.45       47.83      2.96 o
   2   9  10       11.88       14.60      2.29 o
   3   9  10       26.24       20.52      2.55 o
   4   9  10      258.70      239.73      6.43 o
   5   9  10      196.46      212.28      7.09 o
   6   9  10       13.70       21.18      3.10 o
   7   9  10       85.94       91.69      5.22 o
   8   9  10       26.22       22.48      4.76 o
   9   9  10       27.27       25.49      5.58 o
  10   9  10        7.77       10.43      6.08 o
  11   9  10       24.02       41.94     12.90 o
  12   9  10        6.89       11.94      8.68 o
  13   9  10        3.38       15.22     12.44 o
  14   9  10        1.55        4.83     10.75 o
   0  10  10      384.97      341.21     11.09 o
   1  10  10      446.87      464.96     14.06 o
   2  10  10      229.87      237.44      6.37 o
   3  10  10      379.22      387.37      9.14 o
   4  10  10       14.19       10.35      2.49 o
   5  10  10       28.57       22.53      3.28 o
   6  10  10       29.10       37.71      3.91 o
   7  10  10       17.97       17.51      5.45 o
   8  10  10        0.83       -2.81      4.09 o
   9  10  10       22.84       32.22      6.47 o
  10  10  10       21.76       28.07      6.98 o
  11  10  10       43.36       31.36      8.85 o
  12  10  10        3.67        2.47     11.37 o
  13  10  10       11.49       12.97     10.52 o
  14  10  10        0.44       -1.06     10.87 o
   0  11  10        0.25        2.21      3.73 o
   1  11  10        8.03        7.61      3.44 o
   2  11  10       16.01       18.57      3.12 o
   3  11  10       26.00       31.23      4.98 o
   4  11  10      134.06      134.34      6.18 o
   5  11  10        2.78        2.27      3.02 o
   6  11  10       77.59       82.29      7.45 o
   7  11  10        0.54       -0.32      4.02 o
   8  11  10       10.31       13.05      7.65 o
   9  11  10        8.25       16.48      6.29 o
  10  11  10       10.89       16.89      8.55 o
  11  11  10        0.24        9.15      8.44 o
  12  11  10        3.82        2.84      9.85 o
  13  11  10        4.98       -0.10      9.88 o
  14  11  10        1.61        5.43     12.07 o
   0  12  10       82.34       75.37      7.90 o
   1  12  10       66.06       67.63      5.36 o
   2  12  10      241.86      241.39      8.39 o
   3  12  10       38.85       39.52      6.75 o
   4  12  10       33.06       27.88      5.38 o
   5  12  10      135.69      147.56     10.27 o
   6  12  10        6.82        2.35      4.33 o
   7  12  10       22.86       32.89      5.61 o
   8  12  10       23.58       35.10      8.62 o
   9  12  10        0.45        2.93      7.50 o
  10  12  10        1.21        1.59      7.76 o
  11  12  10        2.63       -6.83      7.99 o
  12  12  10       13.66       11.71     10.58 o
  13  12  10        6.23        7.50     11.75 o
   0  13  10      128.35      117.25     11.34 o
   1  13  10        1.82        1.14      4.09 o
   2  13  10       60.75       51.58      5.98 o
   3  13  10       12.41        8.51      5.33 o
   4  13  10       31.07       33.10      5.36 o
   5  13  10       24.39       26.22      6.26 o
   6  13  10       14.40       18.23      8.92 o
   7  13  10        0.25       -3.06      5.12 o
   8  13  10       12.55       15.02      6.85 o
   9  13  10        4.64        4.41      7.71 o
  10  13  10        2.73        6.14      8.46 o
  11  13  10        4.88       -6.45      8.45 o
  12  13  10        6.61       15.83     15.63 o
   0  14  10       12.62       -1.25      6.96 o
   1  14  10       36.54       31.99      5.81 o
   2  14  10        4.00        7.60      4.57 o
   3  14  10        5.14        7.09      4.56 o
   4  14  10       24.52       15.08      5.41 o
   5  14  10        0.81       -3.43      5.06 o
   6  14  10        2.88       -0.90      5.66 o
   7  14  10        2.92       -4.73      5.95 o
   8  14  10        5.83       17.72      8.56 o
   9  14  10       10.04        4.65      8.52 o
  10  14  10       12.82       12.75     12.31 o
  11  14  10        8.48        2.36     11.21 o
  12  14  10        6.46        3.54     11.29 o
   0  15  10        2.36        8.95     12.08 o
   1  15  10       28.73       22.19      7.57 o
   2  15  10        4.59        1.56      5.56 o
   3  15  10       20.52       25.19      6.64 o
   4  15  10        9.69        7.89      5.96 o
   5  15  10        1.75        2.66      6.55 o
   6  15  10        5.23        5.69      7.90 o
   7  15  10        1.18        4.04      7.76 o
   8  15  10        2.08       18.07      8.76 o
   9  15  10        6.43       12.09      9.05 o
  10  15  10        3.47        6.64     10.13 o
  11  15  10        0.29      -10.73     10.73 o
   0  16  10       23.01       17.72     11.78 o
   1  16  10       27.88       27.13      8.45 o
   2  16  10       16.46        5.92      6.16 o
   3  16  10        5.30       14.30      7.31 o
   4  16  10        6.67       18.43      9.11 o
   5  16  10       21.08       40.82     15.48 o
   6  16  10        1.71       -4.36      9.22 o
   7  16  10       24.63       30.24     14.34 o
   8  16  10        5.39        7.04      9.22 o
   9  16  10        6.83        8.04      9.80 o
  10  16  10        0.69        4.23     11.69 o
   0  17  10        0.00       -3.61     15.99 o
   1  17  10        1.91       -5.40     11.70 o
   2  17  10        4.21       14.61      9.23 o
   3  17  10        1.99       -3.67      8.66 o
   4  17  10       21.84       22.96     11.14 o
   5  17  10        9.27       12.12      9.44 o
   6  17  10        0.95       -2.69      9.26 o
   7  17  10        6.12       12.53      9.78 o
   8  17  10        4.94       22.87     10.61 o
   9  17  10        6.77      -10.56     10.56 o
   0  18  10        0.00       13.51     19.38 o
   1  18  10       13.53       20.97     14.96 o
   2  18  10       10.46       32.06     10.93 o
   3  18  10        2.93       15.42     10.85 o
   4  18  10        0.69       10.84     10.31 o
   5  18  10        3.08       -8.93      8.93 o
   6  18  10        0.52       -0.46     10.60 o
   7  18  10       10.98       11.71     10.46 o
   8  18  10        4.21       10.08     11.88 o
   0  19  10       17.26       35.89     24.55 o
   1  19  10        8.89       29.15     16.37 o
   2  19  10        2.45       -8.91      8.91 o
   3  19  10       17.11       10.13     16.15 o
   4  19  10        6.42       18.24     11.67 o
   5  19  10        1.27        3.58     10.86 o
   6  19  10        3.78       10.69     11.58 o
   0  20  10       22.48      -21.29     21.29 o
   1  20  10        7.62        1.56     16.49 o
   2  20  10        0.22        2.05     11.44 o
   3  20  10        0.58       -0.79     10.84 o
   4  20  10        8.74       16.06     11.55 o
   1   0  11      222.05      218.30     12.56 o
   2   0  11      647.21      658.58     13.50 o
   3   0  11      335.02      286.53      6.53 o
   4   0  11      542.96      574.65      8.19 o
   5   0  11      565.91      557.06      9.32 o
   6   0  11        3.43        2.00      2.72 o
   7   0  11       62.95       71.09      4.64 o
   8   0  11       40.82       52.74      6.33 o
   9   0  11       62.29       61.48      5.96 o
  10   0  11       20.66       15.99      5.47 o
  11   0  11        6.69       -3.05      6.09 o
  12   0  11       22.96       19.48     11.01 o
  13   0  11        1.95       11.76     10.56 o
  14   0  11        2.02        6.47     12.34 o
  15   0  11        0.55       -4.14     12.71 o
  16   0  11        7.48       -1.57     14.08 o
   0   1  11      380.38      419.47     14.58 o
   1   1  11        1.63        5.92      1.34 o
   2   1  11      354.77      368.23      5.49 o
   3   1  11      353.30      366.21      4.44 o
   4   1  11      170.11      178.57      3.04 o
   5   1  11      530.71      553.16      6.21 o
   6   1  11      306.48      339.61      7.18 o
   7   1  11       21.03       13.53      2.32 o
   8   1  11      221.61      218.60      5.99 o
   9   1  11       21.28       16.35      2.89 o
  10   1  11       14.18       11.42      3.40 o
  11   1  11       11.47        3.87      4.55 o
  12   1  11        9.74       10.22      6.95 o
  13   1  11       11.93       10.16      7.36 o
  14   1  11        3.25       -6.76      6.76 o
  15   1  11        3.19        3.69      8.47 o
  16   1  11        0.12       16.82     10.20 o
   0   2  11     1076.48     1042.52     15.66 o
   1   2  11       13.56       12.59      1.52 o
   2   2  11      165.69      157.39      4.10 o
   3   2  11       96.46       89.24      2.23 o
   4   2  11       16.56       17.21      1.61 o
   5   2  11      136.30      144.78      3.31 o
   6   2  11       97.75      107.85      4.31 o
   7   2  11      409.08      411.56      7.39 o
   8   2  11       70.50       64.56      3.53 o
   9   2  11       65.42       69.98      4.02 o
  10   2  11       74.97       83.79      5.24 o
  11   2  11       41.41       45.76      6.00 o
  12   2  11        8.72        2.45      6.44 o
  13   2  11        4.99       -6.60      6.60 o
  14   2  11        5.16       15.22      8.62 o
  15   2  11        8.71       -0.16      8.71 o
  16   2  11        1.91       11.91     10.19 o
   0   3  11      203.66      217.97      8.76 o
   1   3  11     1115.51     1170.69     13.75 o
   2   3  11      159.76      158.99      3.34 o
   3   3  11      188.83      224.02      3.75 o
   4   3  11       52.56       47.69      2.56 o
   5   3  11       53.67       50.27      2.17 o
   6   3  11      614.29      653.67      7.54 o
   7   3  11       39.34       41.09      3.02 o
   8   3  11      130.95      123.51      4.85 o
   9   3  11       31.65       27.83      3.44 o
  10   3  11       20.52       14.74      3.83 o
  11   3  11       38.65       38.92      6.41 o
  12   3  11        0.54        2.13      6.63 o
  13   3  11        0.53        0.45      8.44 o
  14   3  11        1.65       -5.93      7.68 o
  15   3  11        0.13       -4.27      8.35 o
  16   3  11        5.75        4.61     10.40 o
   0   4  11       39.56       42.03      5.22 o
   1   4  11      141.19      130.40      4.13 o
   2   4  11      247.67      244.80      4.66 o
   3   4  11      277.34      286.32      4.61 o
   4   4  11        5.75        5.35      1.70 o
   5   4  11       17.88       14.20      1.76 o
   6   4  11       17.15       15.03      2.06 o
   7   4  11      172.93      192.58      5.15 o
   8   4  11        5.07        5.41      2.43 o
   9   4  11        9.47       10.58      2.90 o
  10   4  11       60.90       43.06      5.83 o
  11   4  11       16.35       24.25      6.18 o
  12   4  11        8.15       -0.31      7.66 o
  13   4  11        3.00        4.99      7.80 o
  14   4  11        0.31       -1.48      8.10 o
  15   4  11        2.97       -2.58      8.43 o
  16   4  11        7.69       22.05     11.08 o
   0   5  11       44.08       57.00      5.37 o
   1   5  11      685.94      682.96      9.28 o
   2   5  11       31.99       39.26      2.80 o
   3   5  11      324.28      318.55      5.52 o
   4   5  11      174.14      174.07      4.36 o
   5   5  11       44.82       37.65      2.34 o
   6   5  11       28.17       21.28      2.45 o
   7   5  11       81.00       83.87      4.13 o
   8   5  11       18.35       16.30      2.88 o
   9   5  11       34.60       36.35      3.85 o
  10   5  11       22.22       24.30      4.65 o
  11   5  11       34.32       32.40      7.60 o
  12   5  11        8.31       -6.29      6.29 o
  13   5  11        2.25        3.09      9.22 o
  14   5  11        1.27        5.39      8.87 o
  15   5  11        0.71        6.13      9.32 o
   0   6  11      101.11       98.48      3.44 o
   1   6  11      325.61      299.64      5.10 o
   2   6  11       35.61       32.91      2.25 o
   3   6  11      346.66      343.63      5.72 o
   4   6  11       25.43       19.18      2.03 o
   5   6  11       62.13       59.95      2.89 o
   6   6  11       39.78       37.14      3.16 o
   7   6  11       48.39       53.64      3.92 o
   8   6  11       89.66       70.52      4.49 o
   9   6  11       17.31       16.10      3.54 o
  10   6  11        4.22        1.27      4.03 o
  11   6  11       10.11       12.41      6.05 o
  12   6  11        6.01       15.03      8.10 o
  13   6  11        0.16       -4.86      7.52 o
  14   6  11        0.94        6.69      8.67 o
  15   6  11       21.47       18.51     10.83 o
   0   7  11      128.06      123.69      6.70 o
   1   7  11      637.97      646.51      8.55 o
   2   7  11       77.24       74.77      3.56 o
   3   7  11       91.58       96.75      4.54 o
   4   7  11      174.58      169.57      4.82 o
   5   7  11       97.15       95.34      4.21 o
   6   7  11       69.99       81.81      3.86 o
   7   7  11       48.22       47.49      3.72 o
   8   7  11       27.20       25.16      4.77 o
   9   7  11       11.75       10.32      3.94 o
  10   7  11       24.05       36.39      5.78 o
  11   7  11       41.67       47.13     10.47 o
  12   7  11        0.09      -12.15     12.15 o
  13   7  11       17.99       13.43      8.44 o
  14   7  11        0.17       -3.31      8.72 o
  15   7  11        1.94        0.83      9.32 o
   0   8  11      628.67      659.97     10.52 o
   1   8  11      945.66      889.74      9.64 o
   2   8  11      296.31      299.30      5.80 o
   3   8  11     1080.01     1051.19     11.07 o
   4   8  11      132.32      118.83      4.29 o
   5   8  11      158.60      149.08      4.91 o
   6   8  11       23.17       24.62      2.99 o
   7   8  11       24.26       16.64      3.07 o
   8   8  11       14.06        9.04      3.70 o
   9   8  11       13.50       11.69      6.28 o
  10   8  11        8.01       17.30      6.37 o
  11   8  11        1.10        6.01      6.66 o
  12   8  11        1.24       -3.61      8.22 o
  13   8  11        3.29       13.05     10.73 o
  14   8  11        3.97        4.10     10.82 o
  15   8  11        2.10      -10.98     10.98 o
   0   9  11      397.15      392.51      8.68 o
   1   9  11      339.36      361.65      6.26 o
   2   9  11      271.77      282.39      6.33 o
   3   9  11      147.00      152.85      5.54 o
   4   9  11      144.62      139.98      4.43 o
   5   9  11       16.17       12.46      2.74 o
   6   9  11        8.65        6.70      2.77 o
   7   9  11       32.07       33.84      4.11 o
   8   9  11       10.88        8.05      4.06 o
   9   9  11       48.04       49.88      6.42 o
  10   9  11        4.17       17.46      6.54 o
  11   9  11       17.52       12.00      9.42 o
  12   9  11        4.37       12.94      9.40 o
  13   9  11        7.09        0.91     10.16 o
  14   9  11        3.23        5.30     10.84 o
   0  10  11       49.73       36.80      4.50 o
   1  10  11      422.30      422.28      7.29 o
   2  10  11       59.23       62.04      3.57 o
   3  10  11        3.70        2.62      2.23 o
   4  10  11       13.46       12.57      2.83 o
   5  10  11       53.98       42.61      3.95 o
   6  10  11        4.46        1.96      3.00 o
   7  10  11        2.96       -2.77      3.61 o
   8  10  11       14.05       16.93      5.11 o
   9  10  11       20.46       20.61      5.77 o
  10  10  11        3.39        1.56      6.16 o
  11  10  11        2.23       -3.00      8.12 o
  12  10  11       18.93       38.46     11.87 o
  13  10  11        1.83        8.00     10.95 o
  14  10  11        1.12       10.92     11.71 o
   0  11  11       31.79       34.06      5.98 o
   1  11  11       33.89       39.22      6.03 o
   2  11  11        1.87        2.50      2.82 o
   3  11  11        6.90       13.42      3.42 o
   4  11  11       15.63       14.96      3.49 o
   5  11  11        6.05       11.37      3.48 o
   6  11  11       64.75       67.51      5.76 o
   7  11  11        3.43        5.43      4.12 o
   8  11  11        9.60        4.70      4.80 o
   9  11  11        6.63        9.08      5.85 o
  10  11  11        2.22        4.79      8.25 o
  11  11  11        3.71       10.09      9.52 o
  12  11  11        0.14        5.39     10.22 o
  13  11  11        1.74        4.47     11.18 o
   0  12  11       31.31       24.12      8.79 o
   1  12  11       65.10       57.56      5.27 o
   2  12  11      183.71      193.15      7.80 o
   3  12  11       34.58       30.22      4.61 o
   4  12  11       15.62       15.18      4.26 o
   5  12  11       93.51       85.04      6.65 o
   6  12  11        9.14        8.60      4.41 o
   7  12  11        2.19       -1.17      4.55 o
   8  12  11        5.95       15.41      6.93 o
   9  12  11        1.07       -5.80      5.80 o
  10  12  11       17.21       33.88     10.94 o
  11  12  11        1.38       -2.16      9.08 o
  12  12  11        3.89       -3.22     10.30 o
  13  12  11        5.17       26.80     12.76 o
   0  13  11        6.36        1.54      5.68 o
   1  13  11       24.88       28.95      5.78 o
   2  13  11       18.35       16.59      4.54 o
   3  13  11        4.86        8.67      4.15 o
   4  13  11       26.12       21.18      4.95 o
   5  13  11        3.47       -2.04      4.27 o
   6  13  11       17.46        8.49      5.70 o
   7  13  11       24.07       27.39      6.50 o
   8  13  11        2.02       16.21      8.83 o
   9  13  11        5.95       -3.63      8.34 o
  10  13  11       16.04        5.04     11.98 o
  11  13  11        8.16       15.95     10.90 o
  12  13  11        0.48       11.83     11.33 o
   0  14  11       10.91        6.98      6.24 o
   1  14  11       13.04       20.86      4.78 o
   2  14  11        3.40       -2.05      4.00 o
   3  14  11        4.72        2.56      4.22 o
   4  14  11        8.90        9.75      5.14 o
   5  14  11        2.04       -4.21      5.30 o
   6  14  11       25.81       23.59      8.01 o
   7  14  11        6.05       11.02      6.67 o
   8  14  11        0.57       -7.34      7.34 o
   9  14  11        1.77       -5.43     12.72 o
  10  14  11        4.95        5.27      9.94 o
  11  14  11        0.98        1.59     10.73 o
   0  15  11       12.75       13.27     15.66 o
   1  15  11        2.39        6.99      5.43 o
   2  15  11       11.66       11.82      7.40 o
   3  15  11       18.55       28.67      6.82 o
   4  15  11       26.91       25.70      7.03 o
   5  15  11        1.11       -5.06      8.57 o
   6  15  11        2.08        2.05      6.81 o
   7  15  11       12.99       11.63      9.80 o
   8  15  11        8.68       26.60     10.52 o
   9  15  11       15.41       30.41     13.02 o
  10  15  11        3.40        6.53     11.17 o
  11  15  11        1.94       -0.35     10.93 o
   0  16  11        0.88       -2.12      9.54 o
   1  16  11       18.90       25.65      6.93 o
   2  16  11        1.20        1.96      5.86 o
   3  16  11        7.97        0.16      6.51 o
   4  16  11       12.64       11.01      7.57 o
   5  16  11       16.52       30.12     10.37 o
   6  16  11        1.77       13.28      9.61 o
   7  16  11        7.51       16.41     11.40 o
   8  16  11        2.07       21.13     10.90 o
   9  16  11        3.26       31.19     12.19 o
  10  16  11        1.12        1.35     11.10 o
   0  17  11       36.80        5.17     18.77 o
   1  17  11        4.96       -0.38      8.45 o
   2  17  11        8.96        8.13     12.09 o
   3  17  11        4.11        6.15      8.59 o
   4  17  11        4.98        6.94      9.32 o
   5  17  11       13.27       12.11     10.22 o
   6  17  11        0.61       -8.21      8.21 o
   7  17  11        2.41        5.13      9.94 o
   8  17  11        0.00        4.36     10.96 o
   0  18  11        0.39        5.34     19.86 o
   1  18  11        0.39      -12.38     12.38 o
   2  18  11        2.72       -8.08      8.82 o
   3  18  11        7.44       -7.00      8.97 o
   4  18  11        0.09        8.73     10.11 o
   5  18  11        1.01        3.77     10.37 o
   6  18  11        6.45       -1.01     10.50 o
   7  18  11        6.97       11.27     12.03 o
   0  19  11        6.48        2.43     21.60 o
   1  19  11        2.92        1.62     10.30 o
   2  19  11        8.00       -0.78     10.58 o
   3  19  11        1.18       -2.36     14.57 o
   4  19  11        2.08       -4.39      9.87 o
   5  19  11        5.80       14.04     10.89 o
   0  20  11        1.18        2.09     22.42 o
   1  20  11        1.74       -2.60     13.53 o
   2  20  11        0.11       -4.52     10.43 o
   0   0  12      576.20      511.82     34.94 o
   1   0  12       47.55       26.20     11.82 o
   2   0  12      810.36      751.59     15.22 o
   3   0  12      148.33      127.50      4.37 o
   4   0  12      700.69      733.97     12.62 o
   5   0  12       67.43       72.87      3.45 o
   6   0  12      817.57      802.47     12.03 o
   7   0  12        0.20       -2.65      2.65 o
   8   0  12       18.54       24.44      4.45 o
   9   0  12        0.81        0.51      3.81 o
  10   0  12       29.25       30.31      6.44 o
  11   0  12        0.63       -6.21      6.21 o
  12   0  12        0.26        7.62      9.37 o
  13   0  12        0.21        0.87      9.91 o
  14   0  12        3.00       17.66     13.27 o
  15   0  12        2.91       -2.09     14.53 o
  16   0  12        0.02        6.32     13.38 o
   0   1  12       53.70       62.96      5.19 o
   1   1  12      131.37      146.54      3.94 o
   2   1  12       77.54       90.31      4.02 o
   3   1  12      117.97      111.23      2.83 o
   4   1  12      481.59      524.08      6.07 o
   5   1  12      442.22      441.33      5.39 o
   6   1  12       34.80       33.16      2.33 o
   7   1  12     1012.66     1047.29     11.45 o
   8   1  12       32.53       28.56      2.93 o
   9   1  12      113.66      112.84      4.98 o
  10   1  12       45.30       45.10      4.73 o
  11   1  12        1.36        2.87      4.72 o
  12   1  12        0.17       -3.41      6.03 o
  13   1  12        5.73       12.83      7.47 o
  14   1  12        0.76        0.41      9.03 o
  15   1  12        0.48       -8.17      8.17 o
  16   1  12        1.28        1.71      9.73 o
   0   2  12     1004.47      925.26     19.54 o
   1   2  12      513.19      493.94      7.26 o
   2   2  12      156.30      155.66      4.92 o
   3   2  12      644.19      654.09      7.53 o
   4   2  12      252.73      242.13      4.18 o
   5   2  12       24.77       23.05      1.87 o
   6   2  12      379.66      366.79      5.92 o
   7   2  12       66.39       65.03      4.25 o
   8   2  12       69.98       60.07      3.66 o
   9   2  12        4.43        6.89      3.17 o
  10   2  12        9.74        9.91      3.66 o
  11   2  12       15.40       15.09      6.59 o
  12   2  12        3.39        1.53      5.65 o
  13   2  12        1.49       -2.33      6.81 o
  14   2  12        4.45        5.99      8.28 o
  15   2  12        1.49        7.66      9.09 o
   0   3  12       86.94       94.38      4.48 o
   1   3  12       32.58       35.52      2.44 o
   2   3  12      188.85      164.80      3.44 o
   3   3  12        6.22        7.24      1.23 o
   4   3  12      236.83      234.93      4.48 o
   5   3  12      281.99      293.57      4.96 o
   6   3  12       42.45       41.47      2.74 o
   7   3  12        6.91        8.26      2.23 o
   8   3  12      322.71      334.25      7.10 o
   9   3  12      104.47      106.54      5.07 o
  10   3  12        0.48       -2.60      3.31 o
  11   3  12        9.77        9.81      5.09 o
  12   3  12       12.34       14.75      6.24 o
  13   3  12       15.88       19.03      8.05 o
  14   3  12        1.36        1.71      7.96 o
  15   3  12        2.09       -5.41      8.62 o
   0   4  12       18.45       19.30      3.92 o
   1   4  12      438.97      446.10      7.67 o
   2   4  12      584.71      578.02     10.18 o
   3   4  12      158.77      160.38      3.45 o
   4   4  12       70.61       70.11      3.51 o
   5   4  12       32.86       24.20      2.07 o
   6   4  12       44.78       46.88      3.06 o
   7   4  12       20.66       19.32      2.62 o
   8   4  12      261.67      261.18      6.54 o
   9   4  12        6.59        8.60      3.18 o
  10   4  12        9.71        7.42      3.97 o
  11   4  12       23.63       41.99      6.95 o
  12   4  12        0.93       -3.69      5.71 o
  13   4  12       17.38       20.65      8.22 o
  14   4  12        1.73        2.76      8.12 o
  15   4  12        0.85       -2.41      8.86 o
   0   5  12      214.65      224.92     12.80 o
   1   5  12      329.95      324.82      5.47 o
   2   5  12      138.34      131.94      3.21 o
   3   5  12      635.58      609.20      8.00 o
   4   5  12      138.08      144.49      5.12 o
   5   5  12       76.66       71.07      3.39 o
   6   5  12        4.22        1.18      1.96 o
   7   5  12       33.67       35.45      3.15 o
   8   5  12       17.68       12.67      2.94 o
   9   5  12       25.21       26.24      3.77 o
  10   5  12        0.64       -3.91      3.91 o
  11   5  12       22.58       23.70      6.34 o
  12   5  12        4.05        0.73      6.63 o
  13   5  12        6.98        9.55      8.03 o
  14   5  12        3.32        2.31      8.38 o
  15   5  12        3.13       -1.63      9.33 o
   0   6  12      103.77       70.93      5.25 o
   1   6  12       41.03       45.19      2.35 o
   2   6  12      621.24      609.55      8.31 o
   3   6  12      172.78      189.15      4.67 o
   4   6  12      252.36      252.39      6.31 o
   5   6  12       12.70       12.26      1.97 o
   6   6  12       11.39        9.19      2.26 o
   7   6  12      134.58      129.69      5.10 o
   8   6  12       17.68       15.05      3.31 o
   9   6  12        4.40        1.10      3.60 o
  10   6  12       11.76       13.61      4.94 o
  11   6  12       39.78       29.17      6.68 o
  12   6  12        4.51       22.60      7.87 o
  13   6  12        9.18       16.19      8.51 o
  14   6  12       12.30       21.52      9.95 o
  15   6  12        1.30       -1.58      9.18 o
   0   7  12        1.73        1.73      2.73 o
   1   7  12      159.30      160.37      4.59 o
   2   7  12       48.73       50.92      2.72 o
   3   7  12      670.16      680.65      8.82 o
   4   7  12        4.36        3.20      2.05 o
   5   7  12       54.55       62.65      3.82 o
   6   7  12       72.60       70.62      3.74 o
   7   7  12       30.16       21.81      2.97 o
   8   7  12        8.79       10.69      3.21 o
   9   7  12       10.52        7.48      3.97 o
  10   7  12       35.79       43.65      7.24 o
  11   7  12        1.30        7.93      6.27 o
  12   7  12        4.84       13.92      8.99 o
  13   7  12       23.19       27.38     10.81 o
  14   7  12        1.91       10.47     10.96 o
  15   7  12        4.00       -8.13     10.49 o
   0   8  12      941.09      916.11     16.90 o
   1   8  12      647.31      666.31     11.55 o
   2   8  12       60.23       52.63      3.11 o
   3   8  12       20.21       18.53      2.33 o
   4   8  12      107.31      112.59      3.65 o
   5   8  12      119.99      139.18      4.85 o
   6   8  12        2.75        1.54      2.40 o
   7   8  12       22.85       20.69      3.16 o
   8   8  12       11.84       16.90      3.96 o
   9   8  12        6.51        4.41      4.62 o
  10   8  12        6.36       14.52      5.96 o
  11   8  12       35.91       26.11      7.62 o
  12   8  12        9.57       11.09      8.68 o
  13   8  12       13.24       15.61     10.51 o
  14   8  12       13.31       28.10     12.34 o
   0   9  12       12.23        5.75      2.69 o
   1   9  12      160.40      164.37      6.84 o
   2   9  12      167.37      160.76      4.18 o
   3   9  12       75.66       85.69      4.09 o
   4   9  12        2.34        2.62      2.08 o
   5   9  12       39.16       38.03      3.41 o
   6   9  12       10.34       11.56      2.81 o
   7   9  12       22.08       15.70      4.13 o
   8   9  12        0.64        2.05      4.01 o
   9   9  12       12.19       16.24      5.64 o
  10   9  12        9.55        3.01      9.27 o
  11   9  12       19.13       12.61      9.97 o
  12   9  12        8.37        2.80      9.01 o
  13   9  12       11.10       34.58     11.64 o
  14   9  12        1.26       -3.35     15.28 o
   0  10  12       21.56       22.50      3.36 o
   1  10  12      191.78      188.99      4.76 o
   2  10  12      252.84      252.20      6.03 o
   3  10  12       77.05       77.08      3.76 o
   4  10  12      150.90      139.04      6.26 o
   5  10  12       39.24       30.17      3.60 o
   6  10  12       11.07        7.59      3.27 o
   7  10  12       14.50       16.41      4.46 o
   8  10  12        1.87       12.75      5.12 o
   9  10  12       10.97        8.84     10.63 o
  10  10  12       11.95       16.98      7.33 o
  11  10  12        3.46        3.09     10.99 o
  12  10  12       13.80        9.08     13.34 o
  13  10  12        1.21       -8.04      9.91 o
   0  11  12        7.21        3.89      3.68 o
   1  11  12       51.49       41.68      3.91 o
   2  11  12       43.86       46.08      3.97 o
   3  11  12      155.69      144.94      6.00 o
   4  11  12       16.02       19.13      3.92 o
   5  11  12       39.83       27.82      5.42 o
   6  11  12       21.57       18.85      4.37 o
   7  11  12        4.26        6.75      4.23 o
   8  11  12       20.41       19.17      5.70 o
   9  11  12        0.47       -0.15      6.18 o
  10  11  12       11.13       18.91      9.54 o
  11  11  12        0.83       -2.01      8.53 o
  12  11  12        6.42       -8.24      9.46 o
  13  11  12        4.82       12.35     11.33 o
   0  12  12       20.35       17.45      4.67 o
   1  12  12       15.14       12.29      3.36 o
   2  12  12       45.16       32.59      4.39 o
   3  12  12       42.56       48.38      7.24 o
   4  12  12        9.11        9.04      4.39 o
   5  12  12        2.81        5.39      4.02 o
   6  12  12        1.51       -3.91      3.91 o
   7  12  12        1.67        2.98      4.88 o
   8  12  12       18.84        8.65      5.93 o
   9  12  12        0.12       -2.10      6.42 o
  10  12  12        4.18        0.95      8.61 o
  11  12  12        0.07        8.97     10.09 o
  12  12  12       27.00        9.62     10.94 o
   0  13  12       14.00       11.26      6.13 o
   1  13  12      105.67      114.85      7.08 o
   2  13  12        9.93        2.26      3.79 o
   3  13  12       58.07       57.82      5.81 o
   4  13  12       20.30       30.11      6.02 o
   5  13  12       11.80        8.26      4.58 o
   6  13  12        6.86        8.28      5.37 o
   7  13  12        4.12        2.80      7.98 o
   8  13  12       19.30       33.46     15.18 o
   9  13  12        1.16       -8.12      8.12 o
  10  13  12        0.84        0.32      8.82 o
  11  13  12        0.58       -1.74      9.88 o
  12  13  12        0.14       -9.72      9.72 o
   0  14  12        3.96       17.34      7.50 o
   1  14  12       25.90       26.78      5.05 o
   2  14  12        0.43        1.33      4.26 o
   3  14  12       61.29       67.98      6.57 o
   4  14  12       16.12       18.68      5.65 o
   5  14  12        3.08        2.89      5.62 o
   6  14  12        0.17        4.43      5.96 o
   7  14  12        2.53       -0.35      6.54 o
   8  14  12       17.80       13.71      9.52 o
   9  14  12        8.82        6.63      9.19 o
  10  14  12        3.03       -2.32      9.62 o
  11  14  12        0.35       -4.76     10.11 o
   0  15  12        0.07       -4.06      7.00 o
   1  15  12       11.42        5.68      4.74 o
   2  15  12        7.00        1.84      5.46 o
   3  15  12       18.50       17.02      7.70 o
   4  15  12        0.97       -2.88      6.62 o
   5  15  12        0.34        0.65      5.98 o
   6  15  12        9.04        5.03      7.18 o
   7  15  12        0.57       13.15     11.92 o
   8  15  12        8.77        5.04      9.51 o
   9  15  12        3.03       10.54     10.34 o
  10  15  12        0.04       11.42     10.82 o
   0  16  12       32.08       53.50     13.94 o
   1  16  12       12.54       18.33      6.84 o
   2  16  12        7.95       12.15      6.37 o
   3  16  12       10.57       21.94      6.95 o
   4  16  12        6.00       10.55      7.51 o
   5  16  12       16.73       19.82      9.71 o
   6  16  12       24.87       11.63     11.54 o
   7  16  12        4.87       -3.30      9.34 o
   8  16  12        2.89       11.08     10.17 o
   9  16  12        0.16       -9.39      9.39 o
   0  17  12        1.01       14.99     18.95 o
   1  17  12        9.94        7.53     11.96 o
   2  17  12       10.62       17.38      9.34 o
   3  17  12        8.95        8.28      9.20 o
   4  17  12        3.58        8.39      9.49 o
   5  17  12       21.18       17.79     10.30 o
   6  17  12       13.20       11.58     10.72 o
   7  17  12        1.85       -2.34      9.46 o
   8  17  12        2.64        0.88     10.79 o
   0  18  12        2.74       -2.61     19.29 o
   1  18  12        2.17       -5.65      8.94 o
   2  18  12        7.48        7.82      9.67 o
   3  18  12        0.46        3.32     10.15 o
   4  18  12        0.58       -9.62      9.62 o
   5  18  12       21.16       28.74     11.74 o
   6  18  12        2.93       -3.83      9.94 o
   0  19  12        0.04        1.37     17.03 o
   1  19  12        3.77       20.52     10.94 o
   2  19  12        5.08       -0.67     12.22 o
   3  19  12        8.28        2.56     10.51 o
   4  19  12        6.32        1.42     10.83 o
   1   0  13      700.24      757.96     42.18 o
   2   0  13      178.24      183.64      7.50 o
   3   0  13       11.07       10.24      2.97 o
   4   0  13      126.31      136.75      4.82 o
   5   0  13        4.69        7.41      2.09 o
   6   0  13      586.94      621.44     11.11 o
   7   0  13       24.23       24.46      3.57 o
   8   0  13       15.36       15.48      3.95 o
   9   0  13      104.26      104.16      7.30 o
  10   0  13        6.36       12.30      5.40 o
  11   0  13        1.89        0.38      6.55 o
  12   0  13        1.32       19.66     10.24 o
  13   0  13        1.72       13.54     10.59 o
  14   0  13        9.36       11.14     11.79 o
  15   0  13        2.18       -2.84     11.43 o
   0   1  13      176.75      171.20      8.95 o
   1   1  13      149.06      154.53      5.60 o
   2   1  13      246.27      240.53      6.43 o
   3   1  13      135.78      137.35      3.16 o
   4   1  13       63.09       56.62      2.22 o
   5   1  13      335.53      366.56      5.32 o
   6   1  13      265.04      255.61      4.51 o
   7   1  13      267.70      273.69      5.60 o
   8   1  13       10.88        6.35      2.45 o
   9   1  13       36.31       38.16      3.79 o
  10   1  13        8.94        8.81      3.72 o
  11   1  13        1.89        7.15      4.66 o
  12   1  13        0.63       -5.36      5.36 o
  13   1  13        0.29       -1.40      6.67 o
  14   1  13        3.23       15.46      8.25 o
  15   1  13        0.94       -7.95      8.22 o
   0   2  13      537.78      541.73     17.73 o
   1   2  13       38.15       38.75      2.87 o
   2   2  13      104.91       99.61      3.33 o
   3   2  13        4.22        3.56      1.48 o
   4   2  13      117.17      138.27      3.26 o
   5   2  13      836.91      845.24      8.93 o
   6   2  13      185.31      195.62      4.07 o
   7   2  13       46.48       43.78      3.03 o
   8   2  13       33.19       28.90      2.98 o
   9   2  13       69.42       63.65      4.43 o
  10   2  13        9.87       12.33      3.89 o
  11   2  13        6.10        6.08      4.54 o
  12   2  13        1.36        0.62      6.05 o
  13   2  13        1.34        0.87      6.72 o
  14   2  13        0.65       -4.61      7.83 o
  15   2  13        0.65        7.75      8.99 o
   0   3  13       26.58       29.56      3.34 o
   1   3  13      585.99      599.47      8.10 o
   2   3  13      146.34      140.44      3.93 o
   3   3  13       43.83       46.41      2.67 o
   4   3  13      359.40      367.84      6.00 o
   5   3  13       16.71       16.44      2.09 o
   6   3  13       19.25       22.09      2.14 o
   7   3  13        0.62       -1.97      1.97 o
   8   3  13       30.25       27.20      3.00 o
   9   3  13       14.14        9.58      3.03 o
  10   3  13       13.07        9.76      3.92 o
  11   3  13        7.50       11.95      5.38 o
  12   3  13        7.68       14.31      6.42 o
  13   3  13        0.67        4.53      7.36 o
  14   3  13        1.76        3.53      8.97 o
  15   3  13        1.26       -3.82      8.57 o
   0   4  13       49.39       48.34      4.17 o
   1   4  13      204.78      197.19      5.12 o
   2   4  13       33.61       36.09      2.19 o
   3   4  13      394.88      400.19      6.31 o
   4   4  13       60.01       58.77      3.05 o
   5   4  13      207.64      204.64      5.08 o
   6   4  13      102.97      105.51      3.69 o
   7   4  13      102.26      108.72      4.30 o
   8   4  13       44.51       48.76      3.63 o
   9   4  13       52.71       53.37      4.69 o
  10   4  13       17.41       15.68      4.47 o
  11   4  13        1.11        1.98      5.20 o
  12   4  13        5.26       -6.24      6.24 o
  13   4  13        1.01        7.39     11.32 o
  14   4  13        1.88        8.68      8.26 o
  15   4  13        2.90        8.88     10.46 o
   0   5  13       96.37       84.48      5.60 o
   1   5  13      104.72      120.51      4.76 o
   2   5  13      230.59      236.36      5.06 o
   3   5  13      583.64      599.13      8.20 o
   4   5  13       12.60       10.91      2.24 o
   5   5  13      403.39      396.89      6.67 o
   6   5  13       93.59       84.91      4.72 o
   7   5  13        7.44       11.14      2.55 o
   8   5  13       24.25       23.25      3.40 o
   9   5  13       32.98       24.75      3.75 o
  10   5  13        8.99        6.84      4.31 o
  11   5  13        0.11        5.33      5.34 o
  12   5  13        5.27        5.35      7.23 o
  13   5  13        1.51       -4.83      9.20 o
  14   5  13        3.27       -5.15      7.61 o
  15   5  13        3.61        3.04      9.12 o
   0   6  13      455.33      451.19     21.13 o
   1   6  13       28.70       27.31      1.97 o
   2   6  13      332.55      343.25      5.88 o
   3   6  13      208.08      194.80      6.81 o
   4   6  13      303.37      276.80      6.23 o
   5   6  13       19.52       13.70      2.40 o
   6   6  13       69.22       64.46      4.62 o
   7   6  13       55.84       71.76      4.36 o
   8   6  13       10.81        5.05      3.12 o
   9   6  13       55.21       53.11      5.80 o
  10   6  13       17.86       19.93      5.71 o
  11   6  13       12.78        4.72      6.53 o
  12   6  13        0.56        5.32      6.70 o
  13   6  13        1.78       -3.29      7.39 o
  14   6  13        6.50        3.63     10.04 o
   0   7  13      683.58      688.96     13.30 o
   1   7  13      135.66      133.24      3.68 o
   2   7  13       10.91        5.62      1.81 o
   3   7  13      301.31      299.67      6.19 o
   4   7  13       95.53       91.35      3.93 o
   5   7  13       61.30       49.78      3.60 o
   6   7  13        1.77        3.87      2.19 o
   7   7  13      130.46      133.84      6.06 o
   8   7  13        6.04        1.60      3.41 o
   9   7  13       14.80       16.55      4.39 o
  10   7  13       33.25       30.56      6.15 o
  11   7  13        3.68       -0.26      6.18 o
  12   7  13        0.39       -7.17     14.13 o
  13   7  13        5.06        4.80      9.36 o
  14   7  13        2.65        9.69     10.52 o
   0   8  13      132.59      131.44      6.29 o
   1   8  13      199.60      174.80      4.63 o
   2   8  13      265.77      265.55      5.66 o
   3   8  13       25.81       18.44      2.50 o
   4   8  13       11.12       16.03      2.43 o
   5   8  13       39.18       36.25      3.81 o
   6   8  13       11.93       16.93      2.60 o
   7   8  13       74.75       69.66      4.61 o
   8   8  13        8.91        8.16      3.92 o
   9   8  13       14.42       11.16      5.13 o
  10   8  13        4.27        8.42      6.04 o
  11   8  13        5.43       -3.05      6.37 o
  12   8  13       17.01       13.66     13.23 o
  13   8  13        2.66        2.11      9.84 o
  14   8  13        5.36        2.12     10.47 o
   0   9  13       89.23       87.35      5.88 o
   1   9  13        5.75        8.15      2.36 o
   2   9  13       33.00       25.73      3.20 o
   3   9  13       55.18       59.25      4.58 o
   4   9  13       51.88       51.08      3.82 o
   5   9  13        5.10        2.84      2.11 o
   6   9  13       15.27       12.30      3.69 o
   7   9  13       13.83       13.98      3.96 o
   8   9  13       10.43       10.98      4.46 o
   9   9  13        8.08        8.81      5.16 o
  10   9  13       11.54        7.57      6.56 o
  11   9  13        7.69        8.13      8.30 o
  12   9  13        5.27       16.88      9.37 o
  13   9  13        1.17        9.76     10.42 o
   0  10  13      104.00      109.16      7.96 o
   1  10  13       32.42       34.08      3.33 o
   2  10  13        2.47        1.74      2.31 o
   3  10  13        1.28        2.02      2.86 o
   4  10  13       42.44       39.08      3.31 o
   5  10  13       26.88       20.90      3.28 o
   6  10  13       13.47       17.28      4.03 o
   7  10  13       20.06       14.73      4.52 o
   8  10  13        9.96        0.45      4.51 o
   9  10  13       13.67       17.46      6.12 o
  10  10  13        1.19        2.72      6.28 o
  11  10  13        6.84       15.11     10.01 o
  12  10  13       12.13        9.43      9.64 o
  13  10  13        7.18       -6.17      9.65 o
   0  11  13       11.91       18.41      4.61 o
   1  11  13       33.78       35.70      2.87 o
   2  11  13       65.63       66.04      3.73 o
   3  11  13       30.58       20.59      3.57 o
   4  11  13       88.64       89.42      5.07 o
   5  11  13       19.45       15.49      4.57 o
   6  11  13        7.43        4.51      3.88 o
   7  11  13        2.36        4.36      4.25 o
   8  11  13        1.80       -4.71      4.71 o
   9  11  13       12.00       20.02      7.02 o
  10  11  13        3.92        0.67      8.08 o
  11  11  13        4.09       13.28      9.48 o
  12  11  13        7.34       -0.13     10.34 o
   0  12  13        0.02       -4.16      4.16 o
   1  12  13       34.15       33.90      4.00 o
   2  12  13       47.38       44.38      4.75 o
   3  12  13        8.83       11.78      3.89 o
   4  12  13       26.67       23.60      4.82 o
   5  12  13        5.19        5.07      4.14 o
   6  12  13        0.03        2.56      4.34 o
   7  12  13        6.95        6.77      5.38 o
   8  12  13        3.65       -1.59      5.37 o
   9  12  13        1.56        3.40      6.80 o
  10  12  13        0.27       -7.91      7.91 o
  11  12  13        1.02        2.04     12.89 o
  12  12  13        2.04       -5.25     10.51 o
   0  13  13       20.31       24.10      5.62 o
   1  13  13       20.91       24.60      4.44 o
   2  13  13        4.21        6.41      3.99 o
   3  13  13       10.62       14.79      4.31 o
   4  13  13        8.41        6.48      5.38 o
   5  13  13        7.72       10.33      4.65 o
   6  13  13       16.10       10.19      5.40 o
   7  13  13        3.54        0.50      5.62 o
   8  13  13       15.61       21.29      7.66 o
   9  13  13        2.89        5.71      8.69 o
  10  13  13        8.59        2.94      9.36 o
  11  13  13        2.00        5.23     10.09 o
   0  14  13        1.95       -4.71      4.71 o
   1  14  13       10.97       11.25      4.44 o
   2  14  13       24.88       25.97      5.01 o
   3  14  13       27.75       26.95      5.21 o
   4  14  13       14.95        6.21      5.32 o
   5  14  13       45.47       56.47      7.79 o
   6  14  13        5.25       -0.38      5.77 o
   7  14  13        2.22        4.63      6.59 o
   8  14  13        2.43       -0.64      8.71 o
   9  14  13        1.25        5.19      9.24 o
  10  14  13        8.23        5.74     10.26 o
   0  15  13       55.53       50.59      8.04 o
   1  15  13        3.81       -0.94      4.58 o
   2  15  13        4.32        6.40      5.18 o
   3  15  13        3.61       10.49      6.65 o
   4  15  13       16.84       16.99      6.72 o
   5  15  13       38.45       58.07      8.46 o
   6  15  13       11.10       18.31      7.64 o
   7  15  13        1.27        6.40     11.19 o
   8  15  13        0.39       -6.61      8.99 o
   9  15  13        0.86       -5.98      9.21 o
  10  15  13        2.36        5.11     10.37 o
   0  16  13        8.41        9.48      7.53 o
   1  16  13        3.20        1.84      5.68 o
   2  16  13        0.96        3.07      5.99 o
   3  16  13        4.89       -0.60      6.09 o
   4  16  13        1.21       -6.66      6.66 o
   5  16  13       14.14       19.98      9.21 o
   6  16  13        8.60       28.41     10.07 o
   7  16  13       14.97       13.30     10.14 o
   8  16  13        2.19        3.72     10.17 o
   9  16  13        0.64       -1.00     14.88 o
   0  17  13        1.95       -1.16      7.77 o
   1  17  13        9.72       18.36      7.98 o
   2  17  13       15.71       36.50     11.54 o
   3  17  13       13.04       18.66     12.42 o
   4  17  13        7.52        9.45      9.12 o
   5  17  13       12.04       24.05     10.35 o
   6  17  13        0.12        5.70     10.12 o
   7  17  13        7.81       -0.05     10.04 o
   0  18  13        4.71       -8.96      8.96 o
   1  18  13        7.79       14.65     11.48 o
   2  18  13        2.69        3.22      9.27 o
   3  18  13        7.08       17.07     10.45 o
   4  18  13        0.98       -2.27     14.09 o
   5  18  13        5.12       10.79     10.68 o
   6  18  13        0.55        4.65     10.42 o
   0  19  13        4.95       13.28     12.25 o
   1  19  13        3.19       -2.83      9.63 o
   2  19  13        0.15       12.98     10.49 o
   3  19  13        0.89       20.78     10.89 o
   0   0  14      414.18      389.11     32.46 o
   1   0  14       85.16       76.21     12.00 o
   2   0  14        6.50        6.01      4.77 o
   3   0  14     1450.13     1432.49     20.79 o
   4   0  14      169.54      156.38      5.48 o
   5   0  14       33.32       32.41      3.30 o
   6   0  14        0.96       -2.08      2.08 o
   7   0  14        9.23       12.56      3.22 o
   8   0  14       46.14       39.40      4.67 o
   9   0  14       52.80       56.31      6.45 o
  10   0  14        2.51       -2.38      4.77 o
  11   0  14        0.02        1.12      6.67 o
  12   0  14        0.04        8.73     11.08 o
  13   0  14        0.49       -1.19     10.31 o
  14   0  14        0.15        4.06     10.91 o
  15   0  14        0.10       21.05     13.46 o
   0   1  14       23.81       17.92      3.06 o
   1   1  14      192.73      186.22      4.92 o
   2   1  14       35.32       36.52      2.23 o
   3   1  14        9.46        6.61      1.79 o
   4   1  14        5.35        2.70      1.61 o
   5   1  14      112.21      121.70      3.23 o
   6   1  14      192.94      186.66      4.85 o
   7   1  14       14.59       14.13      2.17 o
   8   1  14      122.32      115.17      4.46 o
   9   1  14        0.88        1.12      2.86 o
  10   1  14        0.65        3.29      3.70 o
  11   1  14       10.65        6.73      5.79 o
  12   1  14        0.25        3.00      6.37 o
  13   1  14        3.52        6.12      7.53 o
  14   1  14        1.89        6.68      7.91 o
  15   1  14        1.01        6.15      8.83 o
   0   2  14       16.02       22.86      3.70 o
   1   2  14      143.07      129.23      5.88 o
   2   2  14        4.37        6.05      2.00 o
   3   2  14      230.54      231.46      5.19 o
   4   2  14       65.39       68.08      2.60 o
   5   2  14      252.15      260.73      5.41 o
   6   2  14      156.83      161.19      4.33 o
   7   2  14       80.91       84.53      3.63 o
   8   2  14       23.64       17.18      2.89 o
   9   2  14       21.18       20.13      3.42 o
  10   2  14        1.99        2.77      3.66 o
  11   2  14        4.22        9.18      4.83 o
  12   2  14       26.04       20.89      6.59 o
  13   2  14        3.29        4.89      7.33 o
  14   2  14        0.11        5.46      8.19 o
  15   2  14        3.54       -2.52      8.51 o
   0   3  14       19.90       18.59      2.88 o
   1   3  14      103.40      104.68      3.87 o
   2   3  14       92.86       91.28      4.01 o
   3   3  14      263.08      251.67      4.65 o
   4   3  14      247.47      257.51      4.90 o
   5   3  14       85.37       79.20      3.33 o
   6   3  14      133.50      119.99      4.64 o
   7   3  14        9.74        3.18      2.09 o
   8   3  14       58.83       71.97      4.10 o
   9   3  14       21.10       21.59      3.54 o
  10   3  14        0.28       -0.45      3.70 o
  11   3  14       12.59       15.50      5.11 o
  12   3  14        6.94        7.37      6.21 o
  13   3  14        0.73       -7.49      7.49 o
  14   3  14        0.22       -1.95      7.97 o
  15   3  14        0.09       -5.82     11.51 o
   0   4  14      371.52      407.15      9.76 o
   1   4  14       99.31       99.72      4.38 o
   2   4  14      352.73      324.82      6.85 o
   3   4  14      541.46      511.97      7.61 o
   4   4  14        1.78        0.17      1.71 o
   5   4  14      109.62       99.02      6.15 o
   6   4  14       11.42       10.10      2.59 o
   7   4  14       13.57       13.88      2.43 o
   8   4  14        1.34       -1.21      2.53 o
   9   4  14        8.47        8.20      3.24 o
  10   4  14       13.19       18.05      4.64 o
  11   4  14        0.00        6.26      5.62 o
  12   4  14       16.62        4.60      6.35 o
  13   4  14        7.16        7.51      7.76 o
  14   4  14        1.69       -4.89      7.99 o
  15   4  14        2.18       -8.55      8.55 o
   0   5  14       83.50       83.94      5.62 o
   1   5  14      237.57      249.36      6.27 o
   2   5  14      192.00      179.83      6.18 o
   3   5  14        7.86        9.25      1.96 o
   4   5  14      435.52      449.39      9.31 o
   5   5  14      318.68      310.44      6.68 o
   6   5  14       44.52       43.47      3.56 o
   7   5  14       11.73       11.50      2.43 o
   8   5  14        9.25        7.15      2.93 o
   9   5  14       73.14       80.08      5.85 o
  10   5  14       20.89       20.88      5.25 o
  11   5  14        3.68       -3.01      5.27 o
  12   5  14       14.22        9.67      6.36 o
  13   5  14        1.77       -6.43      7.07 o
  14   5  14        5.54       15.63      8.89 o
   0   6  14       19.75       15.01      4.27 o
   1   6  14      175.52      171.50      4.84 o
   2   6  14       15.74       16.19      1.98 o
   3   6  14       79.51       82.95      3.70 o
   4   6  14      303.36      296.94      9.51 o
   5   6  14        8.61        7.55      2.61 o
   6   6  14       16.92        9.87      2.84 o
   7   6  14       19.48       16.08      2.72 o
   8   6  14       54.77       59.42      5.30 o
   9   6  14       33.85       37.68      5.60 o
  10   6  14       34.70       39.35      6.16 o
  11   6  14        6.92       12.39      6.95 o
  12   6  14        4.84       -1.65      7.69 o
  13   6  14       18.62       19.43     10.05 o
  14   6  14        2.12       14.54     10.51 o
   0   7  14      104.77       88.49      6.25 o
   1   7  14      167.73      160.31      3.96 o
   2   7  14        0.29       -1.39      1.86 o
   3   7  14       85.50       82.16      5.47 o
   4   7  14       66.74       72.09      4.08 o
   5   7  14        1.52        2.70      2.36 o
   6   7  14       14.81       13.32      2.98 o
   7   7  14       32.86       28.83      5.20 o
   8   7  14        9.23        3.18      3.81 o
   9   7  14       15.23       13.30      4.31 o
  10   7  14        2.27       11.26      5.83 o
  11   7  14        3.61       -1.22      6.05 o
  12   7  14       13.93       13.75      9.21 o
  13   7  14        3.84        7.78     11.01 o
  14   7  14        5.54       19.17     11.00 o
   0   8  14      121.97      127.56      6.42 o
   1   8  14        3.08        2.37      1.85 o
   2   8  14      254.30      257.47      5.60 o
   3   8  14      107.67      101.53      4.11 o
   4   8  14        2.33        1.70      3.19 o
   5   8  14       12.53        1.94      2.61 o
   6   8  14       65.75       60.77      4.34 o
   7   8  14        8.72        9.61      3.21 o
   8   8  14       11.50        7.58      5.15 o
   9   8  14       10.35       10.21      4.95 o
  10   8  14       10.66        7.31      6.01 o
  11   8  14        6.67        1.29      8.06 o
  12   8  14        0.60        2.41      8.61 o
  13   8  14       11.35       -1.45      9.12 o
   0   9  14       17.28       17.99      3.86 o
   1   9  14       15.60       16.04      2.67 o
   2   9  14       49.48       43.74      3.19 o
   3   9  14      249.01      236.89      7.38 o
   4   9  14       40.20       45.47      3.41 o
   5   9  14       18.51       15.96      3.30 o
   6   9  14       17.78       15.11      3.16 o
   7   9  14       16.23       17.86      4.02 o
   8   9  14        8.30        5.68      4.25 o
   9   9  14       25.65       17.40      8.32 o
  10   9  14        2.13       -2.44      6.02 o
  11   9  14       15.53       10.21      8.89 o
  12   9  14       24.04       15.99     12.62 o
  13   9  14        0.97        0.28     10.40 o
   0  10  14        5.06        7.06      3.72 o
   1  10  14        8.46        9.30      2.71 o
   2  10  14       13.83       11.78      2.91 o
   3  10  14       28.86       24.43      3.80 o
   4  10  14       19.64       24.70      3.99 o
   5  10  14       15.13        9.16      3.42 o
   6  10  14       30.01       31.14      4.29 o
   7  10  14        5.30       10.18      4.21 o
   8  10  14       24.13       28.01      5.66 o
   9  10  14        0.28       -5.17      5.17 o
  10  10  14        0.95       -5.08      6.11 o
  11  10  14        9.54        1.33      8.92 o
  12  10  14        0.74        4.93      9.40 o
  13  10  14       25.03       39.37     12.52 o
   0  11  14       20.20       10.54      4.53 o
   1  11  14       11.29       12.09      3.35 o
   2  11  14       20.33       20.75      3.22 o
   3  11  14       39.81       32.02      4.58 o
   4  11  14       25.29       32.91      4.47 o
   5  11  14       11.59       11.38      3.85 o
   6  11  14        4.32        0.18      3.87 o
   7  11  14       18.30       30.18      5.72 o
   8  11  14        0.81        4.17      5.04 o
   9  11  14        3.59        6.17      6.38 o
  10  11  14        6.12        0.70      7.31 o
  11  11  14        2.04       -8.63      8.63 o
  12  11  14        6.47        3.39     11.19 o
   0  12  14       50.05       30.17      6.90 o
   1  12  14       20.81       22.86      3.87 o
   2  12  14       29.50       28.10      6.43 o
   3  12  14       21.30       21.88      6.62 o
   4  12  14        0.98        1.59      3.44 o
   5  12  14       14.06       16.05      4.33 o
   6  12  14       11.66        5.90      4.45 o
   7  12  14       24.73       21.38      5.71 o
   8  12  14        0.56        3.51      5.72 o
   9  12  14        8.86        8.16      6.85 o
  10  12  14        0.74       -7.81      7.81 o
  11  12  14       13.39       24.00     10.86 o
   0  13  14        8.87        6.67      4.75 o
   1  13  14        3.93        6.81      3.85 o
   2  13  14       34.68       40.87      4.77 o
   3  13  14       31.80       28.50      4.89 o
   4  13  14       42.11       43.64      5.46 o
   5  13  14        3.73        5.74      4.88 o
   6  13  14       20.06       21.78      6.64 o
   7  13  14       15.47       13.79      7.29 o
   8  13  14        4.56        3.22      6.82 o
   9  13  14        2.71        6.53      8.87 o
  10  13  14        5.87        1.73      9.39 o
  11  13  14        3.47        6.64     10.26 o
   0  14  14        2.74        8.95      5.63 o
   1  14  14       13.20       12.60      4.01 o
   2  14  14       65.10       69.39      7.00 o
   3  14  14       24.34       17.72      4.90 o
   4  14  14       16.44       11.96      8.05 o
   5  14  14       23.74       36.64      9.79 o
   6  14  14       15.14        7.41      6.21 o
   7  14  14       11.28       11.12      8.95 o
   8  14  14        0.08       -4.83      8.49 o
   9  14  14        4.92        3.17      9.54 o
  10  14  14        1.86       21.06     11.00 o
   0  15  14       38.14       45.07      9.46 o
   1  15  14       17.82       18.24      4.64 o
   2  15  14       30.31       36.35      6.11 o
   3  15  14        1.95       -0.15      6.31 o
   4  15  14       13.51       13.24      6.15 o
   5  15  14       39.85       40.14      7.70 o
   6  15  14        2.52       15.14      7.53 o
   7  15  14       14.42        3.02     11.71 o
   8  15  14        0.47        7.23     13.27 o
   9  15  14        1.18       -3.50      9.34 o
   0  16  14        2.39       -0.46      7.25 o
   1  16  14       15.34        8.86      5.54 o
   2  16  14       11.39       14.70      6.53 o
   3  16  14        8.74        1.52      6.21 o
   4  16  14       15.67       10.69      7.33 o
   5  16  14        0.80       12.05      7.80 o
   6  16  14        4.95        2.42      8.51 o
   7  16  14        7.08        7.02      9.64 o
   8  16  14        0.52       17.41     14.29 o
   0  17  14        0.90       -2.73      7.71 o
   1  17  14        4.90       -2.05      5.66 o
   2  17  14        2.95        2.79      7.15 o
   3  17  14       13.66       20.95      9.51 o
   4  17  14        4.37       12.50      9.28 o
   5  17  14        0.12        3.91      9.40 o
   6  17  14        7.46       -5.38      9.39 o
   0  18  14        0.60        3.11      9.82 o
   1  18  14       10.44       19.65      7.83 o
   2  18  14        0.53       -8.39      8.39 o
   3  18  14        3.05       -5.15      8.76 o
   4  18  14        9.20       21.32     10.34 o
   5  18  14        0.79       -9.06      9.06 o
   0  19  14        0.95        2.51     11.71 o
   1  19  14        1.58       11.75      8.19 o
   1   0  15       10.37       13.43      3.33 o
   2   0  15       51.77       52.25      3.51 o
   3   0  15      105.09       92.99      6.34 o
   4   0  15      366.89      330.22      8.91 o
   5   0  15       95.58      102.94      5.92 o
   6   0  15       31.79       29.42      3.69 o
   7   0  15       27.32       29.86      4.08 o
   8   0  15      137.35      150.15      7.74 o
   9   0  15        4.19        3.11      4.30 o
  10   0  15        0.09       -5.39      5.84 o
  11   0  15        0.12       -2.58      6.75 o
  12   0  15        1.27        4.68      9.85 o
  13   0  15        0.37       -9.50      9.50 o
  14   0  15        0.36        7.02     11.76 o
   0   1  15       41.76       36.26      3.87 o
   1   1  15      348.05      339.33      7.06 o
   2   1  15      159.29      158.40      4.14 o
   3   1  15      129.79      125.86      5.64 o
   4   1  15       19.68       16.10      1.97 o
   5   1  15      332.28      344.45      6.50 o
   6   1  15      177.43      200.89      4.36 o
   7   1  15       32.13       31.21      2.51 o
   8   1  15       11.03       10.44      2.70 o
   9   1  15       25.81       26.68      3.64 o
  10   1  15        6.64        0.44      3.57 o
  11   1  15        0.40       -1.71      4.54 o
  12   1  15        6.10        6.81      6.07 o
  13   1  15        1.73        1.43      7.46 o
  14   1  15        2.56        4.57      8.24 o
   0   2  15       47.99       37.66      5.00 o
   1   2  15       18.62       17.46      2.86 o
   2   2  15      146.17      134.76      4.56 o
   3   2  15      200.02      202.88      5.11 o
   4   2  15      148.50      142.09      3.86 o
   5   2  15      159.55      182.35      4.19 o
   6   2  15       72.06       70.76      3.82 o
   7   2  15       28.39       27.34      2.86 o
   8   2  15       10.31        7.05      2.66 o
   9   2  15       77.92       91.83      4.98 o
  10   2  15       19.10       25.51      6.18 o
  11   2  15        4.33        9.02      5.26 o
  12   2  15        4.38        9.73      6.18 o
  13   2  15        3.75        7.96      7.83 o
  14   2  15        1.21       -1.50      7.75 o
   0   3  15      786.53      711.42     18.28 o
   1   3  15      177.91      168.49      6.10 o
   2   3  15       19.00       13.57      2.09 o
   3   3  15      110.16       98.29      3.57 o
   4   3  15      202.40      216.64      6.21 o
   5   3  15       34.42       41.61      2.83 o
   6   3  15       33.32       32.82      3.01 o
   7   3  15       78.40       79.88      5.14 o
   8   3  15       71.54       79.67      4.24 o
   9   3  15       11.58       12.54      3.54 o
  10   3  15        7.38        8.95      4.04 o
  11   3  15        1.16       -0.17      4.59 o
  12   3  15        0.08        5.03      6.09 o
  13   3  15        0.73        0.52      7.52 o
  14   3  15        0.64        4.53      8.35 o
   0   4  15       45.89       44.62      3.96 o
   1   4  15      156.64      160.76      5.24 o
   2   4  15      192.46      188.75      5.64 o
   3   4  15      117.01      111.10      3.65 o
   4   4  15      355.81      361.37      6.32 o
   5   4  15       27.13       27.64      3.08 o
   6   4  15      169.92      165.33      5.53 o
   7   4  15      176.87      174.51      6.26 o
   8   4  15       14.16       13.72      3.02 o
   9   4  15       29.38       28.68      4.13 o
  10   4  15       13.43       10.49      4.32 o
  11   4  15        2.95        4.04      5.51 o
  12   4  15        7.57        8.04      6.21 o
  13   4  15        1.32        2.02      7.47 o
  14   4  15        2.40       -7.58      7.89 o
   0   5  15      166.74      166.63      7.36 o
   1   5  15       28.04       22.59      2.84 o
   2   5  15      613.14      591.04      8.74 o
   3   5  15      178.80      174.82      4.46 o
   4   5  15      326.64      311.82      6.40 o
   5   5  15      224.28      232.42      8.89 o
   6   5  15        5.08        2.06      2.53 o
   7   5  15        8.14        9.31      3.11 o
   8   5  15       34.73       30.29      3.58 o
   9   5  15       30.80       32.39      4.55 o
  10   5  15        7.08       11.49      4.97 o
  11   5  15        1.43       -5.63      5.63 o
  12   5  15        0.63       -7.65      7.65 o
  13   5  15        8.48       12.30      8.18 o
  14   5  15        0.71       -3.43      7.88 o
   0   6  15      145.58      141.85     12.05 o
   1   6  15       69.10       64.24      3.41 o
   2   6  15      467.12      464.71      7.10 o
   3   6  15      152.00      157.35      4.76 o
   4   6  15        5.82        3.27      2.67 o
   5   6  15       60.16       62.44      4.67 o
   6   6  15       16.88       23.67      4.16 o
   7   6  15       34.33       34.80      3.84 o
   8   6  15       20.59       15.70      4.39 o
   9   6  15       13.40       22.20      4.45 o
  10   6  15        5.67        8.28      5.10 o
  11   6  15       12.86       20.72      7.07 o
  12   6  15        0.01        3.64      8.06 o
  13   6  15        0.65        1.36      9.42 o
  14   6  15        0.57       26.31     11.07 o
   0   7  15       12.27        9.92      3.46 o
   1   7  15      158.64      167.05      6.08 o
   2   7  15      114.29       97.21      4.16 o
   3   7  15        3.69       -0.30      2.06 o
   4   7  15       43.93       47.46      3.58 o
   5   7  15       42.65       41.46      3.80 o
   6   7  15       56.88       60.12      4.30 o
   7   7  15       38.24       37.06      5.09 o
   8   7  15       25.03       22.46      3.84 o
   9   7  15       31.23       41.91      5.58 o
  10   7  15        1.38        4.13      5.16 o
  11   7  15        1.87       -4.39      6.58 o
  12   7  15        1.49        4.68      8.25 o
  13   7  15       11.74        9.13      9.79 o
   0   8  15        7.35        5.14      4.41 o
   1   8  15       15.55       13.79      2.40 o
   2   8  15       36.50       35.09      3.03 o
   3   8  15      107.00       97.61      6.88 o
   4   8  15       86.24       76.65      4.71 o
   5   8  15       24.23       26.09      3.46 o
   6   8  15        0.05        3.66      3.11 o
   7   8  15       17.67       12.13      4.13 o
   8   8  15       32.54       34.40      4.51 o
   9   8  15        6.92        6.27      4.74 o
  10   8  15       14.73       19.01      6.36 o
  11   8  15       14.44       21.17      7.39 o
  12   8  15        2.11        6.01      8.76 o
  13   8  15       11.04       13.59     11.59 o
   0   9  15       50.28       43.40      5.69 o
   1   9  15       17.95       12.78      2.68 o
   2   9  15       98.57       97.00      4.57 o
   3   9  15       51.20       45.31      5.15 o
   4   9  15       17.57       14.33      3.22 o
   5   9  15       42.47       46.38      4.61 o
   6   9  15       32.24       32.29      4.71 o
   7   9  15       10.52       13.53      4.58 o
   8   9  15       43.36       50.09      5.49 o
   9   9  15       11.40       13.72      5.31 o
  10   9  15        3.94        3.05      6.20 o
  11   9  15        1.85        0.64      7.41 o
  12   9  15        3.00       -0.05      8.84 o
  13   9  15        3.60        0.07     10.01 o
   0  10  15       80.38       78.66      6.23 o
   1  10  15       11.32        9.74      2.85 o
   2  10  15       27.38       30.86      3.73 o
   3  10  15       67.27       76.51      4.97 o
   4  10  15       21.29       23.83      7.01 o
   5  10  15       15.52       16.95      4.19 o
   6  10  15       10.03       10.50      4.41 o
   7  10  15        2.98        0.64      4.54 o
   8  10  15        4.81        9.30      4.81 o
   9  10  15       11.11       16.43      6.24 o
  10  10  15        4.03       -1.39      6.51 o
  11  10  15       11.38       27.24     10.11 o
  12  10  15        7.91       11.71      9.87 o
   0  11  15       18.03       21.96      6.18 o
   1  11  15       11.94        7.53      3.33 o
   2  11  15        2.39        4.16      3.61 o
   3  11  15       49.39       48.29      5.88 o
   4  11  15        3.30        2.93      3.88 o
   5  11  15       10.73        6.01      4.41 o
   6  11  15       11.47       16.38      5.27 o
   7  11  15        6.49        0.87      5.56 o
   8  11  15        0.86       -1.38      4.69 o
   9  11  15        4.27        4.68      6.30 o
  10  11  15        4.44        3.10      6.91 o
  11  11  15        1.81       -1.75      8.76 o
  12  11  15        5.39       -9.49      9.49 o
   0  12  15       90.65       97.95      9.34 o
   1  12  15       51.40       47.50      5.55 o
   2  12  15        2.79       11.32      5.02 o
   3  12  15       41.00       25.91      5.48 o
   4  12  15        3.91        5.32      4.45 o
   5  12  15        2.33       -3.01      4.54 o
   6  12  15        2.11        4.60      5.16 o
   7  12  15       10.39        7.02      5.38 o
   8  12  15       23.46       24.63      7.97 o
   9  12  15        4.18       -1.46      6.38 o
  10  12  15        5.31        4.94      8.76 o
  11  12  15        1.22       12.16      9.88 o
   0  13  15        2.48        5.76      6.46 o
   1  13  15       26.46       21.09      5.06 o
   2  13  15        0.01       -1.19      4.16 o
   3  13  15       36.96       47.90      9.38 o
   4  13  15        7.38       -1.15      4.97 o
   5  13  15       10.14       17.94      5.90 o
   6  13  15        7.96        8.88      6.48 o
   7  13  15        5.04       11.28      5.91 o
   8  13  15       10.04       13.86      7.17 o
   9  13  15        2.14        6.45      8.47 o
  10  13  15        3.09        7.95      9.38 o
   0  14  15        7.60       12.69      7.76 o
   1  14  15        9.67        2.80      5.25 o
   2  14  15        4.61        3.10      4.46 o
   3  14  15        4.08        3.47      5.19 o
   4  14  15        6.78        5.30      6.10 o
   5  14  15        3.19        0.23      6.98 o
   6  14  15        1.59        3.12      5.42 o
   7  14  15        0.68        5.03      6.43 o
   8  14  15        0.42        5.73      7.27 o
   9  14  15        2.66       -8.37      8.80 o
   0  15  15       17.99       14.16      5.51 o
   1  15  15       20.69       21.49      5.30 o
   2  15  15        8.36        6.87      5.04 o
   3  15  15        9.51        5.10      7.47 o
   4  15  15        7.82       20.33      8.43 o
   5  15  15       23.24       19.76      6.28 o
   6  15  15        2.11        5.55      7.01 o
   7  15  15        0.78       -5.68      9.03 o
   8  15  15        6.00        9.47      9.34 o
   0  16  15        4.24        2.92      6.49 o
   1  16  15        4.25        8.08      4.75 o
   2  16  15        7.09        8.51      4.87 o
   3  16  15        3.80       -3.90      5.54 o
   4  16  15       19.95       17.52      6.40 o
   5  16  15       14.57       19.24      7.58 o
   6  16  15        1.08        4.52      8.16 o
   7  16  15        0.83        4.53      9.20 o
   0  17  15        0.25       -0.73      7.30 o
   1  17  15        1.52        3.96      5.29 o
   2  17  15        0.71        2.83      5.80 o
   3  17  15        2.08        3.78      6.95 o
   4  17  15       14.25       14.64      8.71 o
   5  17  15        0.25        6.27      8.55 o
   6  17  15        3.81       10.38     15.05 o
   0  18  15        3.79        1.55      9.36 o
   1  18  15        5.17        2.96      6.73 o
   2  18  15        1.32       -2.12      6.75 o
   3  18  15        0.23        0.10      8.22 o
   0   0  16      549.49      499.96     40.19 o
   1   0  16        5.25        3.21      3.04 o
   2   0  16      273.08      302.96     12.53 o
   3   0  16      260.27      241.99      7.02 o
   4   0  16        8.89       12.09      3.20 o
   5   0  16      114.04      121.67      5.43 o
   6   0  16      115.41      110.39      6.20 o
   7   0  16       39.03       42.87      5.32 o
   8   0  16       32.25       35.89      4.78 o
   9   0  16        0.04       -1.75      4.19 o
  10   0  16        1.56        3.31      5.21 o
  11   0  16        5.75       -0.52      6.90 o
  12   0  16        0.53       15.10     10.33 o
  13   0  16        0.56       -5.51     10.35 o
  14   0  16        3.53        8.42     12.19 o
   0   1  16      131.05      136.61      6.74 o
   1   1  16      106.20       99.19      4.20 o
   2   1  16       98.76       88.64      3.95 o
   3   1  16        3.79        0.57      2.42 o
   4   1  16       75.54       78.45      4.08 o
   5   1  16      101.93      100.22      4.10 o
   6   1  16       11.66        6.07      2.37 o
   7   1  16        7.36        4.80      2.35 o
   8   1  16        3.23        6.87      2.69 o
   9   1  16       24.54       23.86      3.56 o
  10   1  16        3.04        1.48      3.74 o
  11   1  16        2.35        0.96      4.73 o
  12   1  16       10.86       15.46      7.16 o
  13   1  16        0.91        4.56      7.44 o
  14   1  16        1.00       -0.20      8.09 o
   0   2  16      329.58      348.08     13.15 o
   1   2  16      240.85      222.91      7.03 o
   2   2  16       85.67       70.81      3.24 o
   3   2  16        3.47        0.54      2.08 o
   4   2  16       51.25       55.25      3.24 o
   5   2  16        3.43        4.75      2.20 o
   6   2  16        2.33        2.44      2.10 o
   7   2  16       35.75       40.05      3.63 o
   8   2  16       41.53       56.47      4.34 o
   9   2  16        6.95        7.02      4.28 o
  10   2  16       16.66       13.21      4.38 o
  11   2  16        3.47       10.38      5.13 o
  12   2  16        6.03        7.47      6.35 o
  13   2  16        4.53        4.45      7.70 o
  14   2  16        1.28        8.52      8.69 o
   0   3  16       26.50       29.42      5.04 o
   1   3  16       18.44       11.49      3.18 o
   2   3  16       52.59       48.28      3.60 o
   3   3  16       19.46       22.14      2.68 o
   4   3  16      291.14      304.73      9.33 o
   5   3  16      192.42      198.73      4.88 o
   6   3  16       17.04       20.20      2.97 o
   7   3  16       36.57       26.80      3.46 o
   8   3  16       20.07       21.30      3.68 o
   9   3  16        0.79       -2.93      2.93 o
  10   3  16       18.42       20.84      4.42 o
  11   3  16        4.96        7.23      5.14 o
  12   3  16        4.22        7.62      7.19 o
  13   3  16        0.23        6.14      7.68 o
  14   3  16        2.09        1.72      8.00 o
   0   4  16      175.84      172.00      7.62 o
   1   4  16      154.00      139.94      5.46 o
   2   4  16      214.26      221.80      5.11 o
   3   4  16      278.90      258.50      5.57 o
   4   4  16      113.84      108.67      3.76 o
   5   4  16        7.14        6.19      2.27 o
   6   4  16        8.99       14.45      2.85 o
   7   4  16       28.65       34.02      3.81 o
   8   4  16        5.97        6.25      3.44 o
   9   4  16        5.11        9.57      3.42 o
  10   4  16        0.23        5.17      4.41 o
  11   4  16        7.88       -3.98      5.14 o
  12   4  16        1.17        4.02      6.22 o
  13   4  16        3.80       -7.13      7.13 o
  14   4  16        1.11       -1.79      8.31 o
   0   5  16       80.71      102.63     12.61 o
   1   5  16      120.54      128.32      4.88 o
   2   5  16       24.80       23.97      2.52 o
   3   5  16      184.23      187.30      4.66 o
   4   5  16       72.16       63.90      3.51 o
   5   5  16       16.65       17.23      2.93 o
   6   5  16       10.24       11.66      3.05 o
   7   5  16       23.67       27.50      3.85 o
   8   5  16       31.04       31.35      4.55 o
   9   5  16        1.99       -1.60      3.95 o
  10   5  16       32.42       30.14      5.32 o
  11   5  16        1.63        9.64      6.57 o
  12   5  16        8.68       16.45      7.67 o
  13   5  16        2.10       12.12      9.55 o
   0   6  16       50.11       53.42      6.54 o
   1   6  16       65.81       62.80      3.61 o
   2   6  16       28.02       20.81      2.80 o
   3   6  16       22.07       18.76      2.49 o
   4   6  16       57.59       63.06      3.75 o
   5   6  16       48.61       53.43      3.89 o
   6   6  16       49.84       50.55      4.07 o
   7   6  16       14.31       12.36      3.24 o
   8   6  16       19.27       18.91      4.38 o
   9   6  16        3.55        2.24      4.48 o
  10   6  16        3.30       -0.92      4.79 o
  11   6  16        2.40       11.61      6.77 o
  12   6  16       10.59        7.96      8.97 o
  13   6  16        3.46        8.63      9.92 o
   0   7  16        4.56        4.98      2.91 o
   1   7  16       59.85       60.95      3.03 o
   2   7  16      133.83      122.95      5.88 o
   3   7  16       43.96       40.19      3.59 o
   4   7  16        5.48        6.57      2.61 o
   5   7  16      165.14      185.44      6.50 o
   6   7  16       34.98       30.61      3.73 o
   7   7  16       13.34       10.16      3.78 o
   8   7  16       44.45       40.36      6.71 o
   9   7  16        5.47       12.38      5.58 o
  10   7  16       21.22       19.30      7.21 o
  11   7  16       15.39       13.00      6.75 o
  12   7  16        1.62        8.52      8.59 o
  13   7  16        1.73       -0.37      9.22 o
   0   8  16        3.10        0.02      2.94 o
   1   8  16       45.94       50.29      3.29 o
   2   8  16       42.35       44.11      3.63 o
   3   8  16       26.49       28.67      3.11 o
   4   8  16        8.16        6.46      2.74 o
   5   8  16        6.06        2.89      2.92 o
   6   8  16       15.22       12.02      3.67 o
   7   8  16        0.79       -0.46      3.80 o
   8   8  16        4.69        2.36      4.65 o
   9   8  16       25.68       32.56      7.06 o
  10   8  16        9.73       18.50      6.74 o
  11   8  16        5.74       13.93     10.36 o
  12   8  16        4.66        8.06     14.08 o
   0   9  16       47.56       56.65      5.30 o
   1   9  16       18.61       20.38      2.91 o
   2   9  16       31.58       33.65      3.91 o
   3   9  16       39.92       41.81      4.49 o
   4   9  16        2.55        1.59      2.84 o
   5   9  16       11.54       11.61      3.68 o
   6   9  16       13.36       14.98      4.57 o
   7   9  16       15.15       17.46      4.85 o
   8   9  16        9.95        5.56      5.24 o
   9   9  16        2.72        6.49      6.11 o
  10   9  16        3.79        8.46      6.39 o
  11   9  16        4.23        8.31      7.01 o
  12   9  16        2.07       -5.31     11.20 o
   0  10  16       15.76       18.29      4.36 o
   1  10  16       67.30       75.20      4.80 o
   2  10  16        0.26        3.45      2.82 o
   3  10  16       30.64       31.86      4.08 o
   4  10  16        6.40        5.28      4.14 o
   5  10  16       36.78       36.20      5.15 o
   6  10  16       10.80       11.21      4.49 o
   7  10  16       12.47       13.50      5.41 o
   8  10  16        3.41       11.50      6.82 o
   9  10  16        9.26       10.00      7.64 o
  10  10  16        7.47       12.09      6.68 o
  11  10  16        3.67        0.41      9.38 o
  12  10  16        8.15        9.75      9.46 o
   0  11  16       28.57       18.79      5.24 o
   1  11  16        2.13        9.87      3.55 o
   2  11  16       21.65       19.62      4.01 o
   3  11  16        1.59       -2.69      3.65 o
   4  11  16        4.61        0.69      3.93 o
   5  11  16        3.21        4.56      4.56 o
   6  11  16       11.39       10.54      5.22 o
   7  11  16        0.21       -0.77      5.48 o
   8  11  16        1.87       -5.63      5.63 o
   9  11  16        1.15       -4.26      7.38 o
  10  11  16        2.08        1.80      6.58 o
  11  11  16        4.66       12.00      8.77 o
   0  12  16        0.00       16.40      6.43 o
   1  12  16       47.99       44.93      5.47 o
   2  12  16       18.55       26.29      5.15 o
   3  12  16       11.95        7.39      4.56 o
   4  12  16       15.20       12.33      5.13 o
   5  12  16        3.09       -0.11      4.75 o
   6  12  16        1.81       -2.79      4.98 o
   7  12  16       20.14       11.37      6.79 o
   8  12  16        2.36       14.28      7.71 o
   9  12  16        7.64       16.33      9.91 o
  10  12  16        0.36       19.18      8.40 o
   0  13  16        7.34       -0.34      6.35 o
   1  13  16       25.65       22.94      5.32 o
   2  13  16        3.92        1.78      4.79 o
   3  13  16       31.68       32.72      6.00 o
   4  13  16       18.60        9.95      5.44 o
   5  13  16       18.41       15.08      6.39 o
   6  13  16       14.66       21.08      7.29 o
   7  13  16        2.50        6.07      7.53 o
   8  13  16       13.47       21.60     10.11 o
   9  13  16        3.48       13.78     20.29 o
  10  13  16        2.06       12.10     27.22 o
   0  14  16       13.03        6.50      7.40 o
   1  14  16        6.59        3.71      5.09 o
   2  14  16       32.77       33.49      6.42 o
   3  14  16        9.52        9.68      5.67 o
   4  14  16        9.30        6.77      6.88 o
   5  14  16       20.56       28.02      8.43 o
   6  14  16       26.22       12.21      8.29 o
   7  14  16        1.22       15.48      9.85 o
   8  14  16        0.42       -0.21     13.78 o
   9  14  16        2.19        5.78     24.62 o
   0  15  16        3.52       -5.89      7.32 o
   1  15  16        6.77        4.99      5.74 o
   2  15  16        1.55       -4.26      6.03 o
   3  15  16       17.18        8.44      7.80 o
   4  15  16        0.31        1.62      8.06 o
   5  15  16        0.63       -3.14      7.83 o
   6  15  16        8.62       17.32     16.26 o
   7  15  16       14.40       33.22     13.61 o
   8  15  16        8.45        8.92     14.65 o
   0  16  16       14.41        8.00     11.08 o
   1  16  16        4.17        2.87      8.77 o
   2  16  16       20.99       26.53      9.15 o
   3  16  16        1.09       -2.75      7.95 o
   4  16  16        8.23       11.56      8.65 o
   5  16  16       11.32       11.69     10.22 o
   6  16  16        2.16        6.81     13.83 o
   0  17  16        0.44       12.52     16.01 o
   1  17  16        4.37       -0.32      8.50 o
   2  17  16        3.28        8.06      8.79 o
   3  17  16       10.25       25.95     11.31 o
   4  17  16        3.49        1.53     20.16 o
   0  18  16        9.16       49.01     26.38 o
   1   0  17      135.38      125.16      6.29 o
   2   0  17       55.68       37.94      3.25 o
   3   0  17      108.34      107.66      6.02 o
   4   0  17      131.35      136.69      6.43 o
   5   0  17        3.56       -0.01      4.93 o
   6   0  17      125.30      146.10      9.22 o
   7   0  17        0.29       -0.44      3.71 o
   8   0  17        0.19       -3.26      4.30 o
   9   0  17        0.06        7.15      4.28 o
  10   0  17        1.20       13.50      5.42 o
  11   0  17        0.05        1.40      7.05 o
  12   0  17        1.89       -8.51      8.51 o
  13   0  17        0.54        2.13     24.68 o
  14   0  17        4.30        9.71     17.38 o
   0   1  17        0.71        0.34      2.99 o
   1   1  17      267.63      252.16      8.73 o
   2   1  17      124.26      119.75      4.16 o
   3   1  17      122.40      135.52      4.58 o
   4   1  17       75.93       80.19      3.71 o
   5   1  17       15.08       15.57      3.13 o
   6   1  17       10.41        8.27      2.69 o
   7   1  17       14.44        8.77      3.01 o
   8   1  17       23.13       27.11      3.51 o
   9   1  17        6.61        7.11      3.07 o
  10   1  17        0.21       -1.72      3.64 o
  11   1  17        1.09        8.46      5.34 o
  12   1  17        2.32        0.03      5.93 o
  13   1  17        6.06        6.73      9.29 o
   0   2  17      108.71      101.93      7.41 o
   1   2  17       80.88       80.71      8.33 o
   2   2  17       27.86       32.67      3.78 o
   3   2  17      503.60      507.34      9.41 o
   4   2  17       79.94       70.77      4.55 o
   5   2  17       72.46       66.64      3.69 o
   6   2  17       33.32       26.22      3.32 o
   7   2  17       18.65       16.62      3.00 o
   8   2  17       25.30       33.08      4.06 o
   9   2  17       10.01       10.08      3.74 o
  10   2  17       13.34       22.27      4.36 o
  11   2  17        2.35       -0.41      4.91 o
  12   2  17        1.69       -4.30      5.87 o
  13   2  17        6.50        4.07      7.88 o
   0   3  17        2.71       -1.95      5.32 o
   1   3  17      344.35      334.13      9.51 o
   2   3  17       50.60       49.84      5.02 o
   3   3  17      301.71      289.87      8.74 o
   4   3  17       24.26       25.09      2.76 o
   5   3  17        4.07        5.69      3.06 o
   6   3  17      122.40      123.96      4.95 o
   7   3  17       35.92       36.31      3.86 o
   8   3  17        5.35        1.18      3.21 o
   9   3  17        0.81        5.17      3.93 o
  10   3  17       11.26       17.34      4.29 o
  11   3  17        5.29        4.53      5.49 o
  12   3  17        5.64        2.27      6.10 o
  13   3  17        4.31        4.17      7.48 o
   0   4  17      103.76       90.31      9.33 o
   1   4  17      297.84      291.08     12.03 o
   2   4  17      125.19      118.47      4.39 o
   3   4  17        1.78        1.24      2.43 o
   4   4  17      104.30       98.90      4.19 o
   5   4  17       17.25       13.96      2.73 o
   6   4  17       15.23       17.05      3.10 o
   7   4  17        7.61        7.44      3.12 o
   8   4  17        3.75        9.38      3.76 o
   9   4  17       25.60       36.38      5.23 o
  10   4  17        5.93        6.47      6.14 o
  11   4  17       11.73       13.64      6.31 o
  12   4  17        2.31       -6.58      6.58 o
  13   4  17        3.69        4.27      8.69 o
   0   5  17        0.01       -2.01      3.25 o
   1   5  17       69.53       76.24      3.82 o
   2   5  17      102.95       93.73      3.77 o
   3   5  17       89.67       85.10      3.54 o
   4   5  17       17.91       16.45      2.65 o
   5   5  17       41.24       42.84      3.61 o
   6   5  17        0.78       -1.89      2.90 o
   7   5  17       20.58       19.76      3.58 o
   8   5  17       49.12       60.01      5.26 o
   9   5  17        8.58       14.56      4.83 o
  10   5  17       15.05       13.41      5.78 o
  11   5  17        2.33        0.16      5.89 o
  12   5  17        8.56       11.87      7.15 o
  13   5  17        2.40        2.38      8.85 o
   0   6  17      216.62      211.90     11.57 o
   1   6  17       66.35       72.52      6.03 o
   2   6  17      143.04      136.05      4.63 o
   3   6  17       43.92       34.67      2.86 o
   4   6  17       38.20       40.70      3.29 o
   5   6  17       28.10       24.88      3.28 o
   6   6  17        1.18       -0.90      2.79 o
   7   6  17        3.47        0.01      3.37 o
   8   6  17        1.27       -0.88      3.90 o
   9   6  17       15.52       17.53      5.12 o
  10   6  17        3.74        3.06      6.21 o
  11   6  17        3.84       -4.60      5.68 o
  12   6  17        8.88       15.27     12.12 o
  13   6  17        1.72       -0.09     10.47 o
   0   7  17       20.30       16.70      3.05 o
   1   7  17       46.58       45.66      3.19 o
   2   7  17       57.79       62.71      3.53 o
   3   7  17        3.96        4.33      2.36 o
   4   7  17      102.64       95.53      4.70 o
   5   7  17        7.54        6.94      2.97 o
   6   7  17        7.74        6.96      3.40 o
   7   7  17       17.59       20.21      5.73 o
   8   7  17        8.56        8.51      4.49 o
   9   7  17       10.77        4.05      5.52 o
  10   7  17        0.89        1.55      6.81 o
  11   7  17        5.74        3.39      8.14 o
  12   7  17        3.47        1.47      9.49 o
   0   8  17       10.50        9.41      3.32 o
   1   8  17       11.63       10.20      2.48 o
   2   8  17       14.21       13.47      2.94 o
   3   8  17        2.87        5.15      2.59 o
   4   8  17       35.78       33.74      3.57 o
   5   8  17       37.32       31.16      3.92 o
   6   8  17        9.51       10.78      3.79 o
   7   8  17        2.59       -0.78      3.77 o
   8   8  17       13.86       18.44      5.59 o
   9   8  17        0.38        2.25      5.93 o
  10   8  17       17.81       21.32      8.13 o
  11   8  17        0.39        1.07      8.69 o
  12   8  17        6.44        6.65      8.10 o
   0   9  17       91.24       89.26      8.01 o
   1   9  17        9.65        7.68      2.64 o
   2   9  17        6.43        4.53      2.61 o
   3   9  17        6.52        3.86      2.94 o
   4   9  17       29.48       32.16      4.07 o
   5   9  17        6.78       10.32      3.75 o
   6   9  17        0.19        0.25      4.00 o
   7   9  17        6.69        3.24      4.58 o
   8   9  17        1.36        4.30      7.01 o
   9   9  17        0.34       11.75      6.61 o
  10   9  17        5.76        7.70      8.38 o
  11   9  17        2.91       -3.94      8.92 o
   0  10  17       35.38       38.75      5.58 o
   1  10  17       29.30       33.31      5.52 o
   2  10  17       13.56       17.18      3.61 o
   3  10  17        3.29        4.68      3.41 o
   4  10  17        1.93        4.11      4.95 o
   5  10  17       12.45       12.16      4.30 o
   6  10  17        6.30       10.42      4.88 o
   7  10  17       22.02       27.89      6.22 o
   8  10  17        8.86       13.99      7.53 o
   9  10  17        0.14        1.57      6.84 o
  10  10  17        1.97       -2.97      8.08 o
  11  10  17        0.29        1.08     12.74 o
   0  11  17        1.43       -1.03      4.71 o
   1  11  17       44.53       54.82      5.77 o
   2  11  17       36.70       43.41      4.82 o
   3  11  17        3.39        0.39      3.80 o
   4  11  17       10.82        9.29      4.61 o
   5  11  17        4.79        6.40      4.73 o
   6  11  17       16.35       12.60      8.04 o
   7  11  17       34.72       58.84      8.18 o
   8  11  17        5.31        5.24      6.49 o
   9  11  17        2.51        5.47      8.65 o
  10  11  17        2.60        5.12      8.80 o
   0  12  17        6.95        8.70      6.50 o
   1  12  17       34.11       32.26      5.44 o
   2  12  17       11.36        9.68      4.57 o
   3  12  17        8.74        4.95      4.54 o
   4  12  17        2.98        0.52      4.53 o
   5  12  17       12.87        8.46      5.44 o
   6  12  17       10.30       10.98      6.27 o
   7  12  17        4.45       15.72      6.98 o
   8  12  17        8.84       12.10      7.89 o
   9  12  17       12.83       16.40      9.65 o
  10  12  17        3.19        0.40     13.30 o
   0  13  17       22.26       21.76      7.91 o
   1  13  17        3.50       -1.15      4.48 o
   2  13  17        7.80        8.76      4.95 o
   3  13  17        3.82        9.66      5.23 o
   4  13  17       10.72       14.90      5.69 o
   5  13  17        6.59       17.24      6.60 o
   6  13  17        5.34        7.34      6.54 o
   7  13  17        6.65        6.58      7.69 o
   8  13  17        8.65       20.72     11.16 o
   9  13  17        2.16       -0.97      9.34 o
   0  14  17        3.11        1.62      6.91 o
   1  14  17       12.15       15.58      5.84 o
   2  14  17       26.27       30.49      6.55 o
   3  14  17        3.36       -2.74      5.36 o
   4  14  17        7.62       16.24      7.03 o
   5  14  17        0.98       -4.66      6.74 o
   6  14  17        2.66        3.91      7.53 o
   7  14  17        0.06        0.28      8.98 o
   8  14  17        5.59        6.74      9.64 o
   0  15  17        3.76        5.01      8.16 o
   1  15  17        1.17        0.05      5.61 o
   2  15  17        3.28       12.20      9.07 o
   3  15  17        0.49        0.23      7.07 o
   4  15  17        0.79        8.16      7.71 o
   5  15  17        8.27        6.04      8.04 o
   6  15  17        0.52       14.59      9.75 o
   7  15  17        1.31       10.26     10.24 o
   0  16  17        0.32        2.06     14.90 o
   1  16  17        2.96        4.85      7.92 o
   2  16  17        4.37        3.66      8.03 o
   3  16  17        2.01        7.03      8.47 o
   4  16  17        2.29        4.48      8.32 o
   5  16  17        4.18       -6.31      9.68 o
   0  17  17        0.74        6.20     16.42 o
   1  17  17        4.21       -3.77      8.20 o
   2  17  17        1.75       -3.57      8.60 o
   3  17  17        6.98       19.62     11.33 o
   0   0  18      754.85      720.86     17.57 o
   1   0  18        7.35        7.39      7.68 o
   2   0  18        4.83        3.53      2.62 o
   3   0  18        0.07        0.00      3.00 o
   4   0  18       14.27       13.42      3.43 o
   5   0  18       14.26       13.89      4.08 o
   6   0  18        0.05        1.41      3.95 o
   7   0  18        1.00        2.12      3.95 o
   8   0  18        7.35        4.03      5.81 o
   9   0  18        0.56        7.63      5.39 o
  10   0  18        8.08       18.17      5.64 o
  11   0  18        5.95        9.77      7.27 o
  12   0  18        7.81       13.66      9.77 o
  13   0  18        2.30       -2.28      9.88 o
   0   1  18       23.85       20.43      4.45 o
   1   1  18       24.84       24.39      3.24 o
   2   1  18       24.74       31.02      2.77 o
   3   1  18       47.51       42.60      2.81 o
   4   1  18       29.31       20.67      3.02 o
   5   1  18       31.65       30.44      3.27 o
   6   1  18        1.67        1.00      2.54 o
   7   1  18        5.32        4.43      3.43 o
   8   1  18       11.17        5.63      3.32 o
   9   1  18        9.13        5.73      4.26 o
  10   1  18        0.34        5.36      4.23 o
  11   1  18        7.69        9.89      5.19 o
  12   1  18        0.93       -1.69      5.98 o
  13   1  18        4.56       15.73      7.97 o
   0   2  18        8.38       12.67      5.82 o
   1   2  18       28.07       29.25      3.94 o
   2   2  18      216.88      224.86      7.11 o
   3   2  18       75.69       87.89      4.83 o
   4   2  18       68.24       62.79      4.35 o
   5   2  18       21.05       20.62      3.01 o
   6   2  18        3.67        1.86      2.71 o
   7   2  18        4.11        4.62      3.27 o
   8   2  18        1.41        0.65      3.03 o
   9   2  18        2.20        3.59      3.85 o
  10   2  18        0.50       -1.04      4.30 o
  11   2  18        3.73        1.02      4.59 o
  12   2  18        9.04       11.73      6.13 o
  13   2  18        0.66        0.98      7.50 o
   0   3  18        0.01       -4.08      4.11 o
   1   3  18        5.13       10.89      3.49 o
   2   3  18       90.21       90.11      5.56 o
   3   3  18       18.54       15.10      4.82 o
   4   3  18        3.33        1.89      2.18 o
   5   3  18        7.20        1.99      2.48 o
   6   3  18       57.68       68.34      5.14 o
   7   3  18        4.82        3.56      2.92 o
   8   3  18       15.38       19.25      4.03 o
   9   3  18        1.17        0.06      4.26 o
  10   3  18       14.14       17.81      8.43 o
  11   3  18        6.50        6.25      8.09 o
  12   3  18        0.81        0.86      6.19 o
  13   3  18        4.25        5.34      7.36 o
   0   4  18        8.17        8.75      5.25 o
   1   4  18       92.58       74.64      6.04 o
   2   4  18        7.95        8.95      2.46 o
   3   4  18       11.01       11.03      2.98 o
   4   4  18        1.69        0.90      2.29 o
   5   4  18       42.31       44.37      3.94 o
   6   4  18        2.43        1.87      2.72 o
   7   4  18       40.91       50.72      4.30 o
   8   4  18        2.99        7.99      3.72 o
   9   4  18        1.40       -1.39      4.15 o
  10   4  18        4.36        7.88      5.58 o
  11   4  18        0.99        1.95      7.65 o
  12   4  18        2.72       14.32      6.31 o
  13   4  18        0.36       -4.93      8.01 o
   0   5  18       47.94       60.83     14.24 o
   1   5  18       28.51       27.82      4.75 o
   2   5  18       11.84        9.75      2.33 o
   3   5  18       12.57        7.70      2.07 o
   4   5  18       13.26       10.04      2.45 o
   5   5  18       22.89       18.12      3.01 o
   6   5  18       17.06       19.57      3.34 o
   7   5  18        1.95        2.33      3.26 o
   8   5  18       48.40       58.19      6.38 o
   9   5  18       19.94       26.05      5.42 o
  10   5  18       16.14       15.28      6.37 o
  11   5  18        6.82       14.93      8.49 o
  12   5  18        4.12       10.65      9.25 o
   0   6  18       58.51       56.09      6.45 o
   1   6  18        0.87        3.09      2.57 o
   2   6  18        6.93        5.20      3.02 o
   3   6  18       44.94       45.72      3.07 o
   4   6  18       13.18       11.21      2.69 o
   5   6  18       32.67       23.86      3.33 o
   6   6  18       15.59       15.45      3.50 o
   7   6  18       16.54       19.32      4.12 o
   8   6  18       13.28       12.13      4.52 o
   9   6  18        4.89        0.88      5.15 o
  10   6  18        2.33        5.32      6.57 o
  11   6  18        4.27        0.94      8.33 o
  12   6  18        3.81        3.14     11.58 o
   0   7  18       29.12       26.02      4.02 o
   1   7  18        6.23        5.34      2.29 o
   2   7  18       21.60       21.96      2.54 o
   3   7  18       13.26       13.44      2.96 o
   4   7  18       16.42       12.29      2.94 o
   5   7  18        7.75       14.10      3.15 o
   6   7  18        0.86        3.87      3.42 o
   7   7  18       28.84       31.87      4.81 o
   8   7  18       11.16       18.06      5.08 o
   9   7  18       14.36       14.00      6.36 o
  10   7  18        0.86        4.46      6.92 o
  11   7  18        9.27       14.94      9.17 o
  12   7  18        1.21       -7.21     10.94 o
   0   8  18        0.85        0.36      2.97 o
   1   8  18       15.17       14.61      2.58 o
   2   8  18        6.83        7.05      2.93 o
   3   8  18        9.63        7.88      2.75 o
   4   8  18        2.11       -1.12      3.04 o
   5   8  18        7.14        9.46      3.97 o
   6   8  18        1.03        6.02      3.89 o
   7   8  18        5.28        2.01      4.85 o
   8   8  18        3.22        6.80      4.86 o
   9   8  18        0.39       -5.87      5.87 o
  10   8  18        5.21        5.13      7.32 o
  11   8  18        3.60       -1.42      8.32 o
   0   9  18        3.84        3.36      3.72 o
   1   9  18        4.33        2.77      2.70 o
   2   9  18        7.32        7.83      2.83 o
   3   9  18       16.37        9.38      3.65 o
   4   9  18       13.57       14.02      3.77 o
   5   9  18       13.72       15.45      4.07 o
   6   9  18       13.89        8.80      4.41 o
   7   9  18       37.47       35.33      6.20 o
   8   9  18       24.76       26.36      6.56 o
   9   9  18       23.37       28.84      7.50 o
  10   9  18        0.35       -4.63      8.11 o
  11   9  18        2.24        3.95      8.88 o
   0  10  18       80.34       99.44      7.77 o
   1  10  18       14.77       17.67      3.50 o
   2  10  18        3.69        4.04      3.39 o
   3  10  18        5.45        4.93      3.52 o
   4  10  18        2.04        3.33      4.26 o
   5  10  18        0.82       -3.29      3.98 o
   6  10  18        1.52        3.73      4.77 o
   7  10  18       20.78       37.37      6.48 o
   8  10  18        7.54        8.95      8.55 o
   9  10  18        4.52        1.29      7.44 o
  10  10  18        6.35       -1.91      8.61 o
   0  11  18        0.28       -0.15      4.91 o
   1  11  18        1.64        0.25      3.49 o
   2  11  18       12.30       21.57      4.35 o
   3  11  18        0.11       -2.25      3.85 o
   4  11  18        0.89        0.11      4.40 o
   5  11  18       16.12       16.57      6.47 o
   6  11  18        0.22       -3.22      5.02 o
   7  11  18        4.50       10.78      6.51 o
   8  11  18       10.56       16.10      7.33 o
   9  11  18        3.45       19.92      8.99 o
  10  11  18        0.83        9.90      9.65 o
   0  12  18        2.11       -1.72      6.08 o
   1  12  18        4.31        1.94      4.38 o
   2  12  18        9.36        7.06      4.54 o
   3  12  18        9.90        3.67      4.59 o
   4  12  18        8.97       12.92      6.19 o
   5  12  18        0.42       -2.49      5.09 o
   6  12  18        2.84       -1.13      5.81 o
   7  12  18        2.15       -0.61      7.34 o
   8  12  18        2.84        1.55      9.68 o
   9  12  18       20.81       26.56     10.15 o
   0  13  18       11.11        6.26      7.90 o
   1  13  18        5.46        7.11      5.16 o
   2  13  18        1.02       -3.39      4.79 o
   3  13  18        2.06        0.90      5.00 o
   4  13  18        0.78        0.54      5.18 o
   5  13  18        1.02       -5.79      5.79 o
   6  13  18        6.40       14.33      7.33 o
   7  13  18        5.80        4.97      7.96 o
   8  13  18        2.24       -0.26      8.80 o
   0  14  18        0.32       -1.74      9.21 o
   1  14  18        1.12        1.97      5.30 o
   2  14  18        2.16        8.72      5.62 o
   3  14  18       15.52       17.88      6.19 o
   4  14  18        2.75        0.06      6.06 o
   5  14  18        8.82       16.70      8.24 o
   6  14  18        4.99       13.15      9.65 o
   7  14  18        5.69       -2.06     10.87 o
   0  15  18        8.96        8.17      8.77 o
   1  15  18        1.02       -0.90      5.76 o
   2  15  18        3.71        5.65      6.63 o
   3  15  18        7.27       15.78      8.78 o
   4  15  18        3.04       13.19      8.37 o
   5  15  18        1.29       16.50      8.66 o
   0  16  18        0.73        6.74     11.88 o
   1  16  18        3.40       -8.26      8.26 o
   2  16  18        1.88       -1.62      8.84 o
   3  16  18        2.16        5.49      8.42 o
   1   0  19      127.69      114.32      4.98 o
   2   0  19       42.71       42.21      6.65 o
   3   0  19        0.04        2.55      3.19 o
   4   0  19        0.69        5.08      3.30 o
   5   0  19       48.22       41.68      5.26 o
   6   0  19        1.32        1.31      4.22 o
   7   0  19       34.16       29.14      6.15 o
   8   0  19        0.53       -3.35      4.33 o
   9   0  19        1.41       -2.37      5.75 o
  10   0  19        1.11       -5.53      9.30 o
  11   0  19        0.61        4.93     10.35 o
  12   0  19        0.44        0.35     14.43 o
   0   1  19       23.68       15.33      4.53 o
   1   1  19      246.83      256.95     10.66 o
   2   1  19       55.74       53.67      3.57 o
   3   1  19       28.79       31.90      2.70 o
   4   1  19        5.23        5.48      2.34 o
   5   1  19        2.30        4.17      2.68 o
   6   1  19       31.56       41.06      4.19 o
   7   1  19       31.51       33.10      3.96 o
   8   1  19        6.60        4.97      3.64 o
   9   1  19        0.99        2.28      4.69 o
  10   1  19        1.86        3.37      5.20 o
  11   1  19        0.52       -0.36      5.28 o
  12   1  19        7.53       10.72     11.09 o
   0   2  19        1.83        4.01      4.33 o
   1   2  19        8.04        8.33      3.31 o
   2   2  19       14.90       15.83      3.69 o
   3   2  19       33.55       42.48      3.75 o
   4   2  19       17.98       21.42      2.89 o
   5   2  19        6.08        3.17      2.76 o
   6   2  19       17.52       19.19      3.59 o
   7   2  19       14.15       14.12      3.61 o
   8   2  19        6.82        9.44      3.99 o
   9   2  19        9.06       14.84      4.70 o
  10   2  19        0.21        2.28      5.00 o
  11   2  19        2.98        8.55      6.74 o
  12   2  19        0.35        1.30      7.12 o
   0   3  19       11.03       11.90      6.19 o
   1   3  19       19.92       19.99      4.08 o
   2   3  19       13.05        7.04      2.42 o
   3   3  19       24.54       22.41      5.12 o
   4   3  19        2.96        3.76      2.40 o
   5   3  19       17.29       15.54      3.22 o
   6   3  19        7.72        6.16      3.07 o
   7   3  19        3.00        3.41      3.46 o
   8   3  19        8.01        6.34      4.17 o
   9   3  19       15.34       20.85      4.48 o
  10   3  19        3.39        0.93      5.31 o
  11   3  19        6.58       12.31      9.56 o
  12   3  19        3.58       -5.61      9.59 o
   0   4  19       82.58       94.59     12.12 o
   1   4  19       26.80       29.02      6.02 o
   2   4  19       43.04       40.62      3.38 o
   3   4  19        8.88        6.72      3.05 o
   4   4  19        2.30        6.24      2.71 o
   5   4  19        9.91        9.97      2.93 o
   6   4  19       15.74       16.92      3.56 o
   7   4  19       13.52       12.60      3.81 o
   8   4  19       24.42       23.73      4.36 o
   9   4  19        3.60        7.31      4.94 o
  10   4  19        6.11        6.09      5.72 o
  11   4  19        3.76       -0.22      8.35 o
  12   4  19        0.04        1.59      8.62 o
   0   5  19        0.32       -3.09      6.16 o
   1   5  19      132.87      137.01      8.23 o
   2   5  19        1.90       -0.86      2.46 o
   3   5  19       15.39       13.32      2.62 o
   4   5  19       34.22       30.78      3.24 o
   5   5  19       16.65       18.19      3.39 o
   6   5  19       34.83       37.42      3.86 o
   7   5  19        6.11        0.97      3.48 o
   8   5  19       15.07       20.96      4.65 o
   9   5  19       16.81       12.08      5.47 o
  10   5  19        2.67       -5.48      5.48 o
  11   5  19        2.32       -1.30      7.88 o
  12   5  19        1.21       16.48     10.32 o
   0   6  19        4.04        2.12      4.10 o
   1   6  19       10.57        7.05      2.42 o
   2   6  19       11.02        7.39      2.89 o
   3   6  19        3.70        0.11      2.10 o
   4   6  19        3.97        7.94      2.61 o
   5   6  19       10.57        9.90      3.05 o
   6   6  19        8.87        8.73      3.29 o
   7   6  19        9.32       10.06      3.93 o
   8   6  19       16.24       21.04      5.05 o
   9   6  19        5.29       -0.94      5.45 o
  10   6  19        2.09        4.55      6.66 o
  11   6  19        2.90       11.29      8.72 o
   0   7  19        0.07       -0.42      2.65 o
   1   7  19       35.43       43.38      3.83 o
   2   7  19        9.01        9.71      2.29 o
   3   7  19       15.85       13.73      2.63 o
   4   7  19       26.83       27.05      3.24 o
   5   7  19        3.12        5.01      3.05 o
   6   7  19       28.04       32.92      4.33 o
   7   7  19        6.46        7.97      4.15 o
   8   7  19        0.27        1.63      4.75 o
   9   7  19       14.57       11.54      6.56 o
  10   7  19        3.48        9.11      7.63 o
  11   7  19        6.15        5.11      8.75 o
   0   8  19       15.55       10.47      5.98 o
   1   8  19        2.36        3.11      2.33 o
   2   8  19        2.78       10.64      3.01 o
   3   8  19        4.98        8.73      2.74 o
   4   8  19        1.39       -0.17      2.94 o
   5   8  19       21.89       24.67      4.24 o
   6   8  19        2.32        0.34      3.79 o
   7   8  19       23.97       28.99      5.37 o
   8   8  19        3.25       -4.32      5.22 o
   9   8  19        1.78        3.93      6.47 o
  10   8  19        1.39        5.15      7.61 o
  11   8  19        1.52       15.62      9.38 o
   0   9  19       15.01       11.57      5.50 o
   1   9  19        3.64        3.98      2.69 o
   2   9  19        9.18        9.34      3.14 o
   3   9  19        5.84        7.65      4.01 o
   4   9  19       14.61       15.76      3.82 o
   5   9  19        5.20        7.88      3.96 o
   6   9  19        0.54        7.76      4.45 o
   7   9  19        2.83        2.24      5.09 o
   8   9  19       41.36       47.10      8.84 o
   9   9  19        5.11        0.34      6.85 o
  10   9  19        0.53       -2.02      9.31 o
   0  10  19        1.47        1.80      4.62 o
   1  10  19       11.91       10.09      3.54 o
   2  10  19       56.92       59.23      6.66 o
   3  10  19        0.86        2.67      3.65 o
   4  10  19        3.32        4.53      4.03 o
   5  10  19        8.68        9.10      4.50 o
   6  10  19        4.94        6.32      4.93 o
   7  10  19       11.52        9.94      5.57 o
   8  10  19        1.73        9.73      6.69 o
   9  10  19        3.87       19.41      8.26 o
  10  10  19        4.62        2.86      9.11 o
   0  11  19        3.67       -3.76      4.98 o
   1  11  19       14.99       15.12      4.02 o
   2  11  19        7.27       -0.63      3.77 o
   3  11  19       11.67        6.66      4.57 o
   4  11  19        4.42        3.85      4.59 o
   5  11  19        1.33       -0.92      5.42 o
   6  11  19       12.07       11.73      6.93 o
   7  11  19       12.49       19.20      6.93 o
   8  11  19        2.21        2.97      7.72 o
   9  11  19        4.49       -6.18      8.36 o
   0  12  19       19.36       22.15      7.43 o
   1  12  19        5.71        9.18      4.71 o
   2  12  19        8.98       10.03      4.88 o
   3  12  19       11.35       12.49      5.07 o
   4  12  19        3.12       -1.55      4.75 o
   5  12  19        2.23       -5.06      5.06 o
   6  12  19        0.23        0.59      5.98 o
   7  12  19        5.37       -0.01      6.96 o
   8  12  19       10.08        4.25     10.34 o
   0  13  19        6.24        6.28      7.20 o
   1  13  19       13.96       20.97      6.16 o
   2  13  19        0.08        0.51      4.84 o
   3  13  19        4.65       11.58      6.20 o
   4  13  19        7.40        6.52      5.74 o
   5  13  19        4.20        6.49      6.33 o
   6  13  19        2.34       11.35      7.25 o
   7  13  19        5.42       10.14      8.18 o
   0  14  19        1.13       11.06      8.51 o
   1  14  19        0.55        5.95      5.58 o
   2  14  19        3.02        8.64      5.89 o
   3  14  19        8.50       15.38      6.41 o
   4  14  19        0.85        3.39      6.58 o
   5  14  19        0.71       -1.81      7.25 o
   6  14  19        3.66        6.21      8.58 o
   0  15  19        0.47       -5.73      8.14 o
   1  15  19        0.01        1.86      9.40 o
   2  15  19        0.94        3.32      7.01 o
   3  15  19        1.12        4.23      7.96 o
   4  15  19        1.25       -7.75      7.75 o
   0  16  19        0.14       -4.04     14.08 o
   0   0  20       19.98       12.17      3.92 o
   1   0  20      141.88      147.75      5.84 o
   2   0  20        0.13        0.04      2.64 o
   3   0  20       58.22       66.52      5.08 o
   4   0  20        0.52       -1.09      3.89 o
   5   0  20       25.86       33.94      5.33 o
   6   0  20        0.08       -4.84      4.84 o
   7   0  20       15.34       22.93      5.91 o
   8   0  20        0.11        1.41      5.58 o
   9   0  20        0.00       -2.25      7.36 o
  10   0  20       10.46       19.38      8.59 o
  11   0  20        2.25        1.30      9.39 o
  12   0  20        0.91        4.87     15.69 o
   0   1  20        8.44        6.13      4.13 o
   1   1  20        5.32        4.65      2.17 o
   2   1  20       25.18       20.43      2.54 o
   3   1  20        3.36        6.08      2.26 o
   4   1  20       11.09       11.21      2.67 o
   5   1  20        4.68        2.83      2.79 o
   6   1  20        3.25       10.98      3.46 o
   7   1  20       18.18       17.75      4.17 o
   8   1  20        8.50        5.90      3.73 o
   9   1  20        2.22        2.20      5.19 o
  10   1  20        7.54       13.20      6.31 o
  11   1  20        0.29       -0.90      8.03 o
  12   1  20        3.94        8.32     10.83 o
   0   2  20        3.39        7.71      4.85 o
   1   2  20      119.53      122.14      6.69 o
   2   2  20       29.34       29.90      3.81 o
   3   2  20       29.80       32.57      2.84 o
   4   2  20       11.13       12.49      2.74 o
   5   2  20        6.37        7.62      3.03 o
   6   2  20        2.08        7.19      3.41 o
   7   2  20        6.48       -0.73      3.58 o
   8   2  20       31.77       32.88      4.67 o
   9   2  20        5.01        2.36      5.05 o
  10   2  20        0.33        4.74      6.36 o
  11   2  20        3.65       11.88      9.24 o
  12   2  20        0.48        9.64     11.92 o
   0   3  20       10.16        9.39      8.60 o
   1   3  20       28.57       29.47      4.51 o
   2   3  20        3.05        1.82      2.42 o
   3   3  20       15.47       25.30      5.62 o
   4   3  20        4.07        2.89      2.81 o
   5   3  20        8.97        5.30      2.98 o
   6   3  20        2.16       -0.47      3.21 o
   7   3  20       13.25       14.65      3.83 o
   8   3  20        1.33       -3.44      4.12 o
   9   3  20       23.37       15.68      6.02 o
  10   3  20        3.21        2.07      6.68 o
  11   3  20        1.08       10.71      7.51 o
   0   4  20       18.30       15.69      6.10 o
   1   4  20       20.55       13.13     10.06 o
   2   4  20       16.33       18.68      3.10 o
   3   4  20       20.94       22.50      3.64 o
   4   4  20       42.27       35.87      3.50 o
   5   4  20        0.16        3.76      2.95 o
   6   4  20       18.91       22.72      3.84 o
   7   4  20        1.77        5.30      3.71 o
   8   4  20        1.49        1.69      4.45 o
   9   4  20        0.51        2.59      5.99 o
  10   4  20        0.51        2.09      5.45 o
  11   4  20        1.23        0.17      7.80 o
   0   5  20        8.93       17.67      6.61 o
   1   5  20        1.62        3.16      4.06 o
   2   5  20       15.04       17.05      3.23 o
   3   5  20        0.10        9.14      3.70 o
   4   5  20        2.29        3.30      2.80 o
   5   5  20        0.23       -1.83      2.87 o
   6   5  20        7.82        0.05      3.31 o
   7   5  20       42.20       66.22      5.72 o
   8   5  20        2.05        5.61      4.24 o
   9   5  20       18.72       21.06      5.86 o
  10   5  20        0.58        1.79      6.45 o
  11   5  20        1.23       -6.72      7.94 o
   0   6  20       28.69       26.82      7.33 o
   1   6  20        5.33        9.01      2.72 o
   2   6  20       15.61       14.31      3.49 o
   3   6  20        1.99        2.24      2.20 o
   4   6  20        7.54        6.36      2.84 o
   5   6  20        7.13        4.58      3.20 o
   6   6  20       11.11       17.99      3.73 o
   7   6  20        6.43        6.68      3.98 o
   8   6  20        2.40       -0.69      4.59 o
   9   6  20        7.06       17.59      6.03 o
  10   6  20        2.83        0.64      7.81 o
  11   6  20        1.65       10.01      8.90 o
   0   7  20        0.96        4.00      2.82 o
   1   7  20        8.72        7.97      2.40 o
   2   7  20       18.49       16.39      2.49 o
   3   7  20       15.20       13.76      2.70 o
   4   7  20        1.76        6.98      2.86 o
   5   7  20        9.66        9.27      3.37 o
   6   7  20        7.55       14.43      4.06 o
   7   7  20        5.74        2.79      4.28 o
   8   7  20       22.78       36.47      6.06 o
   9   7  20       24.63       36.76      7.54 o
  10   7  20        4.68       17.09      8.24 o
   0   8  20        0.09        3.18      3.52 o
   1   8  20        3.95        5.62      2.47 o
   2   8  20        9.85        9.61      3.17 o
   3   8  20       14.32       11.31      3.01 o
   4   8  20       10.17       11.28      3.42 o
   5   8  20        3.68        3.15      3.69 o
   6   8  20        5.24        6.42      4.11 o
   7   8  20        8.45        7.37      4.84 o
   8   8  20        5.24        8.41      5.73 o
   9   8  20        1.80       -6.03      6.03 o
  10   8  20        0.18        4.53      7.77 o
   0   9  20        4.62        5.45      4.15 o
   1   9  20       17.99       18.74      3.39 o
   2   9  20        1.85        2.29      3.05 o
   3   9  20        1.25        3.89      3.32 o
   4   9  20        0.48        1.37      3.56 o
   5   9  20        7.37        0.07      4.01 o
   6   9  20        6.58       11.27      4.48 o
   7   9  20       19.32       24.82      5.99 o
   8   9  20        5.19        9.09      6.41 o
   9   9  20        5.30        2.58      7.30 o
   0  10  20        3.89        3.26      4.61 o
   1  10  20        2.11        2.76      3.41 o
   2  10  20        9.00        5.37      3.66 o
   3  10  20        1.90        6.08      3.86 o
   4  10  20        3.58       -0.53      4.06 o
   5  10  20        3.14       -1.20      4.44 o
   6  10  20        0.23       -1.65      4.85 o
   7  10  20       11.95        7.85      5.82 o
   8  10  20        1.01        1.09      6.34 o
   9  10  20        2.75       -7.43      7.43 o
   0  11  20        0.01        3.58      6.00 o
   1  11  20       20.19       17.10      4.63 o
   2  11  20        0.44       -1.90      4.18 o
   3  11  20        0.80        1.15      4.25 o
   4  11  20        5.90       12.87      5.01 o
   5  11  20        6.68       12.08      5.29 o
   6  11  20        1.90        7.83      7.00 o
   7  11  20        1.86        3.22      6.43 o
   8  11  20        0.93        0.54      7.45 o
   0  12  20        2.99        5.27      6.52 o
   1  12  20        8.22        4.87      4.77 o
   2  12  20        1.00        0.31      4.80 o
   3  12  20        3.29        5.49      4.92 o
   4  12  20        4.06        0.04      5.23 o
   5  12  20       17.39       11.21      7.92 o
   6  12  20        2.57        9.56      6.62 o
   7  12  20        0.01        4.60      6.96 o
   0  13  20        0.67        2.01      7.08 o
   1  13  20        2.61        6.26      5.21 o
   2  13  20        0.76        6.81      5.58 o
   3  13  20        1.04        5.88      5.65 o
   4  13  20        2.98        9.94      5.93 o
   5  13  20        5.69        4.31      6.51 o
   6  13  20        2.57        6.25      7.06 o
   0  14  20        0.11       -2.91      7.88 o
   1  14  20        0.92        3.19      5.66 o
   2  14  20        1.27       -2.90      5.68 o
   3  14  20        1.66        3.54      6.05 o
   4  14  20        2.13        3.82      7.14 o
   0  15  20        1.31       -5.29      8.57 o
   1  15  20        1.78        4.78      6.96 o
   1   0  21        5.06        3.97      2.81 o
   2   0  21        2.23        7.10      3.08 o
   3   0  21        0.44        1.98      3.30 o
   4   0  21        7.21        2.25      3.74 o
   5   0  21        0.60        2.35      4.07 o
   6   0  21        8.44       17.40      5.48 o
   7   0  21       19.95       34.81      6.87 o
   8   0  21        3.16       -6.05      6.05 o
   9   0  21        8.21       13.51      8.55 o
  10   0  21        0.97       16.67     11.39 o
  11   0  21        2.40       17.95     15.95 o
   0   1  21       94.68       88.61      7.83 o
   1   1  21        1.35        3.77      2.35 o
   2   1  21       10.41        8.44      2.16 o
   3   1  21       42.51       49.43      3.66 o
   4   1  21       11.76       16.60      3.02 o
   5   1  21       11.84       18.05      3.48 o
   6   1  21       34.43       35.00      4.32 o
   7   1  21        3.47        6.41      3.94 o
   8   1  21       18.17       20.69      5.67 o
   9   1  21        0.59       -0.13      5.51 o
  10   1  21        0.00       -1.14      6.68 o
  11   1  21        1.08        0.82      8.37 o
   0   2  21        7.92        8.20      7.52 o
   1   2  21       16.13       15.73      4.01 o
   2   2  21        3.17        4.67      2.57 o
   3   2  21       11.84        8.74      2.46 o
   4   2  21        1.35       -1.53      2.49 o
   5   2  21        0.79        0.76      2.90 o
   6   2  21        3.11        3.28      3.47 o
   7   2  21       25.93       22.95      4.60 o
   8   2  21       17.28       15.91      5.28 o
   9   2  21       12.86       21.61      5.61 o
  10   2  21        1.66       11.27      7.47 o
  11   2  21        0.17        4.55      8.85 o
   0   3  21        6.47        5.97      5.45 o
   1   3  21       20.99       16.61      4.32 o
   2   3  21       20.60       26.98      3.30 o
   3   3  21       25.98       24.46      3.73 o
   4   3  21        5.93        7.61      2.80 o
   5   3  21        4.09        6.92      3.10 o
   6   3  21        1.14       -1.52      3.35 o
   7   3  21        1.03        5.90      4.10 o
   8   3  21       32.96       41.74      5.45 o
   9   3  21        0.45       11.65      5.76 o
  10   3  21        1.16        7.62      6.63 o
  11   3  21        1.30       -7.08     11.73 o
   0   4  21        0.45       -5.17      5.17 o
   1   4  21        5.41        4.82      4.22 o
   2   4  21       11.09       12.33      3.03 o
   3   4  21       29.52       34.38      4.17 o
   4   4  21        6.21        6.37      2.90 o
   5   4  21        4.89        7.02      3.36 o
   6   4  21        2.91        2.42      3.61 o
   7   4  21        5.75        9.28      4.07 o
   8   4  21        3.04        3.46      4.57 o
   9   4  21        1.12        2.87      6.08 o
  10   4  21        1.84       -6.73      6.73 o
  11   4  21        0.02       -1.99     17.45 o
   0   5  21       16.36       16.83      7.00 o
   1   5  21       13.42       11.14      6.66 o
   2   5  21       11.08       15.48      3.39 o
   3   5  21        0.55        0.29      3.26 o
   4   5  21        3.58        6.83      2.96 o
   5   5  21        3.92        1.88      3.30 o
   6   5  21        0.17        1.52      3.40 o
   7   5  21        3.74        3.18      4.12 o
   8   5  21        9.13       13.07      5.37 o
   9   5  21        5.42        6.19      6.41 o
  10   5  21        3.65       -2.24      8.50 o
   0   6  21        1.21        6.92      6.23 o
   1   6  21       24.94       31.93      3.74 o
   2   6  21       22.02       29.57      4.08 o
   3   6  21       10.16        8.32      3.03 o
   4   6  21        6.18        3.67      3.09 o
   5   6  21        1.18        3.58      3.22 o
   6   6  21        0.61        0.24      3.73 o
   7   6  21        0.29        2.89      4.59 o
   8   6  21        6.78       11.15      5.71 o
   9   6  21        1.36        1.64      5.41 o
  10   6  21        0.74        7.58      7.23 o
   0   7  21       22.02       15.58      3.78 o
   1   7  21       12.29       13.52      2.83 o
   2   7  21       10.80        5.15      2.65 o
   3   7  21       10.80       10.43      2.92 o
   4   7  21        7.93        4.67      3.24 o
   5   7  21       15.52        6.74      3.71 o
   6   7  21        1.15        2.44      4.34 o
   7   7  21        7.65        6.77      4.56 o
   8   7  21        0.13       -4.89      4.89 o
   9   7  21        3.61       -5.11      5.92 o
  10   7  21        0.53       -8.24      8.24 o
   0   8  21        1.49       -1.82      3.70 o
   1   8  21       11.88       15.85      2.95 o
   2   8  21        1.57        1.12      2.61 o
   3   8  21        7.28       16.49      3.24 o
   4   8  21        1.94        4.39      3.36 o
   5   8  21        1.69        1.14      3.73 o
   6   8  21       23.32       21.07      5.06 o
   7   8  21       11.71       10.29      5.07 o
   8   8  21        4.24       -0.07      6.01 o
   9   8  21        5.94        6.58      6.88 o
   0   9  21       10.58       16.15      4.82 o
   1   9  21       11.12       13.92      3.45 o
   2   9  21       14.34       14.10      3.60 o
   3   9  21       18.44       21.79      4.00 o
   4   9  21        3.91        5.63      3.79 o
   5   9  21       15.84       28.38      5.02 o
   6   9  21        9.55        6.91      4.88 o
   7   9  21       14.33       20.56      6.02 o
   8   9  21        1.29        1.70      6.22 o
   0  10  21        3.05        6.26      6.06 o
   1  10  21        0.96       -2.08      3.42 o
   2  10  21       11.31        8.20      3.89 o
   3  10  21        0.72       -0.78      3.86 o
   4  10  21       10.48       11.83      4.63 o
   5  10  21        6.46       14.82      6.38 o
   6  10  21        2.91       -1.82      5.23 o
   7  10  21        1.17        2.20      6.14 o
   8  10  21        1.58       -2.85      6.90 o
   0  11  21        0.08       -1.73      5.92 o
   1  11  21        1.94        9.11      4.54 o
   2  11  21        1.29        2.80      4.46 o
   3  11  21        2.04        9.69      4.99 o
   4  11  21        0.77        4.00      5.01 o
   5  11  21        2.05        0.12      5.31 o
   6  11  21        2.06       -0.87      5.60 o
   7  11  21        4.28       -5.55      6.51 o
   0  12  21        3.62        1.54      6.45 o
   1  12  21        0.68       -3.56      4.57 o
   2  12  21        0.69       -1.67      4.84 o
   3  12  21       11.83       18.85      5.66 o
   4  12  21       11.33       17.99      5.91 o
   5  12  21        2.24        0.95      5.86 o
   6  12  21        1.10        2.21      6.68 o
   0  13  21        0.04       15.30      7.94 o
   1  13  21        0.45       -1.01      5.27 o
   2  13  21        0.87       -2.02      5.31 o
   3  13  21        3.52       -2.03      5.54 o
   4  13  21        0.21        0.47      5.77 o
   0  14  21        0.09        0.16      7.94 o
   1  14  21        1.29       -0.40      5.68 o
   2  14  21        1.00        6.61      6.10 o
   0   0  22        1.43        4.70      4.19 o
   1   0  22       71.99       70.37      4.89 o
   2   0  22        0.68        2.53      3.08 o
   3   0  22        3.25       -2.07      3.23 o
   4   0  22       10.49       13.70      4.49 o
   5   0  22        0.05        2.41      4.42 o
   6   0  22        0.91       -2.71      4.74 o
   7   0  22        0.45        5.34      5.65 o
   8   0  22        0.01        2.50      6.46 o
   9   0  22        1.34        3.62      8.55 o
  10   0  22        0.18        1.06     11.10 o
   0   1  22       14.05       16.78      3.41 o
   1   1  22       35.35       33.21      2.97 o
   2   1  22       58.29       66.54      3.82 o
   3   1  22       13.15       15.98      2.81 o
   4   1  22        3.47        5.74      3.14 o
   5   1  22        6.80        4.80      3.24 o
   6   1  22        3.63        5.24      3.72 o
   7   1  22        0.57        1.25      3.96 o
   8   1  22        5.73        2.08      5.01 o
   9   1  22        2.72        5.04      6.12 o
  10   1  22        1.79        5.53      8.68 o
   0   2  22        3.46       -4.93      5.61 o
   1   2  22        1.29        3.33      2.94 o
   2   2  22       36.34       44.23      3.85 o
   3   2  22       28.33       29.81      3.32 o
   4   2  22        7.49        7.95      2.98 o
   5   2  22        0.01       -2.23      3.11 o
   6   2  22        6.08       12.56      3.94 o
   7   2  22        2.28        0.02      4.09 o
   8   2  22        8.14        8.75      5.25 o
   9   2  22        2.19        9.54      7.21 o
  10   2  22        4.80       12.11     11.35 o
   0   3  22       32.84       32.79      7.33 o
   1   3  22       32.06       22.72      5.35 o
   2   3  22       19.49       21.30      3.56 o
   3   3  22       31.86       32.45      4.67 o
   4   3  22        8.46        7.44      3.03 o
   5   3  22        6.63       10.61      3.45 o
   6   3  22        2.08        1.06      3.59 o
   7   3  22        2.59        3.52      4.25 o
   8   3  22        4.56       15.82      5.31 o
   9   3  22        1.51       -1.99      5.24 o
  10   3  22        2.27        1.29      7.29 o
   0   4  22       42.90       56.52     13.73 o
   1   4  22       15.42       17.75      4.94 o
   2   4  22       10.05       12.39      3.23 o
   3   4  22        2.24        3.79      3.35 o
   4   4  22       18.67       22.31      3.72 o
   5   4  22        4.95        1.37      3.35 o
   6   4  22        1.30       -0.54      3.61 o
   7   4  22        7.33        1.37      4.60 o
   8   4  22        0.79        7.78      4.77 o
   9   4  22        1.07        3.81      6.13 o
  10   4  22        3.10       13.45      8.31 o
   0   5  22        2.67       13.63      7.07 o
   1   5  22        4.05       10.78      4.86 o
   2   5  22        5.01        1.33      3.49 o
   3   5  22        1.30        2.60      3.96 o
   4   5  22        3.38        2.42      2.95 o
   5   5  22        4.84        6.81      3.56 o
   6   5  22        3.88        4.71      4.26 o
   7   5  22       10.73       15.66      4.49 o
   8   5  22       16.45       14.91      6.45 o
   9   5  22        3.03        5.82      6.61 o
   0   6  22        0.72        9.68      7.45 o
   1   6  22        2.05        4.83      3.60 o
   2   6  22       18.48       21.64      4.14 o
   3   6  22       12.38       12.66      3.00 o
   4   6  22        1.26        1.84      3.04 o
   5   6  22       20.11       15.71      4.24 o
   6   6  22        0.20        0.82      3.91 o
   7   6  22        1.44        3.10      4.67 o
   8   6  22        2.74        2.93      5.58 o
   9   6  22        1.12        2.09      7.31 o
   0   7  22        0.02        0.07      3.30 o
   1   7  22        5.84        7.29      3.62 o
   2   7  22       10.63       10.70      3.82 o
   3   7  22       16.53       16.30      3.34 o
   4   7  22        1.84        6.75      3.61 o
   5   7  22        9.35       12.79      4.17 o
   6   7  22       10.71       20.94      4.82 o
   7   7  22        0.74       -3.38      5.07 o
   8   7  22        7.25        6.67      6.46 o
   9   7  22        0.55       -4.91      7.38 o
   0   8  22        0.11        2.16      3.91 o
   1   8  22        4.61        8.51      3.15 o
   2   8  22        4.82        5.82      3.39 o
   3   8  22       14.26       21.87      3.90 o
   4   8  22        9.40       10.73      3.93 o
   5   8  22        1.25        6.21      4.31 o
   6   8  22       14.65       13.00      5.22 o
   7   8  22        1.90        5.13      5.47 o
   8   8  22        1.60       -1.86      6.72 o
   0   9  22        1.64       -0.18      5.22 o
   1   9  22        6.96        5.74      3.21 o
   2   9  22        5.30        3.64      3.35 o
   3   9  22       10.00       10.12      3.83 o
   4   9  22        7.37        8.70      4.67 o
   5   9  22       12.26       12.84      4.63 o
   6   9  22        2.29        6.78      5.17 o
   7   9  22        6.36        7.56      5.82 o
   0  10  22        5.24        6.68      5.32 o
   1  10  22       14.31       12.51      3.83 o
   2  10  22        7.35       11.13      3.95 o
   3  10  22        3.07        5.11      4.17 o
   4  10  22       24.12       20.75      5.29 o
   5  10  22        0.58        0.61      6.03 o
   6  10  22        7.52        6.57      5.55 o
   0  11  22        0.01       -3.31      6.21 o
   1  11  22        1.43        4.50      4.50 o
   2  11  22        3.78        0.15      4.35 o
   3  11  22        3.58        2.75      4.79 o
   4  11  22        4.48        8.31      5.48 o
   5  11  22        5.15       13.58      5.83 o
   0  12  22        1.39        4.44      6.85 o
   1  12  22        0.12        1.73      5.07 o
   2  12  22        0.81        8.29      5.30 o
   3  12  22        2.33        2.55      5.25 o
   4  12  22        1.70        1.00      5.76 o
   0  13  22        0.00        2.34      7.61 o
   1  13  22        2.16        4.85      5.73 o
   2  13  22        0.75        9.17      9.58 o
   1   0  23        2.40        3.83      3.29 o
   2   0  23        0.02       -0.46      3.28 o
   3   0  23        0.89       -3.50      3.50 o
   4   0  23        6.55       10.17      4.47 o
   5   0  23        0.00        6.30      6.22 o
   6   0  23        2.56        0.25      5.39 o
   7   0  23        0.50       -5.61      5.61 o
   8   0  23       40.04       42.78     10.01 o
   9   0  23        0.20       -4.53      8.81 o
   0   1  23       11.12        9.32      3.31 o
   1   1  23       11.16       18.42      2.56 o
   2   1  23       10.54       11.96      3.20 o
   3   1  23        5.03        3.32      3.10 o
   4   1  23        3.10        5.95      3.05 o
   5   1  23        9.94       11.32      3.58 o
   6   1  23        8.60        4.10      3.92 o
   7   1  23       12.07        8.40      4.58 o
   8   1  23        3.90        1.40      5.32 o
   9   1  23        1.58       16.50      7.41 o
   0   2  23        3.12       -0.69      6.32 o
   1   2  23        1.14        4.88      2.57 o
   2   2  23        7.50        9.30      3.23 o
   3   2  23        2.72        2.01      2.58 o
   4   2  23        1.20        4.30      3.21 o
   5   2  23        3.94        6.23      3.45 o
   6   2  23        3.53        7.72      3.93 o
   7   2  23       18.92       19.76      4.88 o
   8   2  23        3.18        5.76      5.42 o
   9   2  23        2.60       -0.95      8.31 o
   0   3  23        5.22        4.65      6.01 o
   1   3  23        6.72        3.71      4.79 o
   2   3  23        2.59        5.09      3.08 o
   3   3  23       38.53       38.23      4.24 o
   4   3  23        2.44       -1.27      2.88 o
   5   3  23        1.41       -0.53      3.37 o
   6   3  23        4.21        6.41      4.08 o
   7   3  23       15.55       20.06      5.28 o
   8   3  23        0.10        0.47      5.31 o
   9   3  23        8.88       18.95      8.33 o
   0   4  23       21.27       19.57      7.55 o
   1   4  23       11.99       14.59      5.01 o
   2   4  23        3.38        8.01      3.31 o
   3   4  23        5.98        4.78      3.71 o
   4   4  23        1.79       -3.00      3.00 o
   5   4  23        5.06       10.75      3.75 o
   6   4  23        1.81        8.30      4.15 o
   7   4  23       17.27       11.51      5.28 o
   8   4  23        1.45        9.43      5.96 o
   9   4  23        5.01        6.73      7.71 o
   0   5  23        5.51        7.93      7.60 o
   1   5  23       13.05       11.00      5.34 o
   2   5  23       20.31       21.64      4.06 o
   3   5  23        4.07        3.07      3.84 o
   4   5  23        9.59       12.13      3.42 o
   5   5  23        0.71        3.81      3.62 o
   6   5  23        5.25        5.13      4.48 o
   7   5  23        1.27        8.07      5.30 o
   8   5  23       13.42        5.53      6.77 o
   0   6  23        5.94       12.63      7.88 o
   1   6  23       17.67       10.54      5.87 o
   2   6  23       20.50       23.25      4.53 o
   3   6  23        0.74        3.73      2.79 o
   4   6  23        1.87        3.62      3.43 o
   5   6  23       13.24       12.27      4.21 o
   6   6  23        3.16       10.86      5.00 o
   7   6  23        3.26        0.60      5.55 o
   8   6  23        0.68        7.45      7.83 o
   0   7  23        0.00        1.77      7.71 o
   1   7  23        8.66       11.82      3.96 o
   2   7  23        8.37        8.41      5.08 o
   3   7  23        0.00        3.31      3.46 o
   4   7  23       24.26       23.81      6.41 o
   5   7  23       11.64       13.52      4.87 o
   6   7  23       13.05       22.05      5.81 o
   7   7  23        2.34        8.16      5.42 o
   0   8  23        0.33       -2.19      7.97 o
   1   8  23        2.80        3.56      3.26 o
   2   8  23        9.33       11.57      3.79 o
   3   8  23        7.67        7.74      5.00 o
   4   8  23        5.62       13.20      4.65 o
   5   8  23        1.89       -0.01      4.19 o
   6   8  23        2.43        4.14      4.89 o
   7   8  23        2.24       -1.61      5.78 o
   0   9  23       12.41        9.51      5.51 o
   1   9  23        0.82        2.63      3.64 o
   2   9  23        4.26        4.51      4.07 o
   3   9  23       14.26       10.53      4.24 o
   4   9  23        1.27        3.80      5.52 o
   5   9  23        5.88       10.71      5.15 o
   6   9  23        1.42       10.42      5.91 o
   0  10  23        0.95        0.87      5.03 o
   1  10  23        2.05        1.13      3.59 o
   2  10  23        1.99       -1.57      4.35 o
   3  10  23        3.38       12.26      5.00 o
   4  10  23        0.39        2.23      5.20 o
   5  10  23        0.92        6.29      5.65 o
   0  11  23        1.06        7.19      6.44 o
   1  11  23        2.87        4.14      4.66 o
   2  11  23        1.50        0.26      4.61 o
   3  11  23        2.53        3.42      4.81 o
   4  11  23        1.03       -0.05      7.87 o
   0  12  23        3.40        1.10      7.41 o
   1  12  23        0.12        1.03      5.50 o
   0   0  24        0.66        5.48      8.23 o
   1   0  24       44.70       56.04      5.00 o
   2   0  24       13.95       14.12      4.74 o
   3   0  24        0.39        1.86      3.96 o
   4   0  24        0.01        2.21      4.52 o
   5   0  24        4.71        0.54      4.96 o
   6   0  24       10.28       10.52      6.26 o
   7   0  24        7.59       12.98      6.78 o
   8   0  24        0.03        1.95      8.65 o
   0   1  24        8.00        7.40      3.41 o
   1   1  24        6.85        8.28      2.49 o
   2   1  24       20.82       20.32      2.99 o
   3   1  24       12.04       13.29      3.04 o
   4   1  24       17.07       22.56      3.96 o
   5   1  24        0.14       -0.12      3.57 o
   6   1  24        4.83        9.39      4.26 o
   7   1  24        3.99        4.38      4.65 o
   8   1  24        7.25       14.38      6.22 o
   0   2  24       15.18       10.51      6.17 o
   1   2  24        4.80        7.01      3.38 o
   2   2  24        3.67        5.81      3.27 o
   3   2  24       15.64       19.26      3.67 o
   4   2  24        5.13        5.53      3.31 o
   5   2  24        2.39        0.40      3.53 o
   6   2  24        1.54       -1.53      4.03 o
   7   2  24       10.23       11.45      5.23 o
   8   2  24        1.98        1.53      5.81 o
   0   3  24       15.65       22.44      7.25 o
   1   3  24       11.80        6.74      4.65 o
   2   3  24       27.63       41.41      4.32 o
   3   3  24        1.28        6.56      3.75 o
   4   3  24        3.98        2.52      3.23 o
   5   3  24        7.96       11.34      3.91 o
   6   3  24        3.54       -4.06      4.06 o
   7   3  24        0.60        0.81      5.04 o
   8   3  24        0.73       12.10      6.67 o
   0   4  24        9.36        0.46      6.81 o
   1   4  24        6.48        4.68      4.88 o
   2   4  24       48.30       60.36      5.98 o
   3   4  24        5.84        6.65      4.39 o
   4   4  24        6.94       11.41      3.50 o
   5   4  24        2.77        0.88      3.79 o
   6   4  24        1.80        3.77      4.50 o
   7   4  24        3.56        8.39      5.14 o
   8   4  24        0.28       -0.06      5.76 o
   0   5  24        2.26        6.28      7.48 o
   1   5  24       21.53       24.96      6.14 o
   2   5  24        3.01        6.29      3.81 o
   3   5  24        8.35       18.21      4.56 o
   4   5  24        3.38        3.13      3.42 o
   5   5  24        0.80        6.56      4.21 o
   6   5  24        6.57        5.82      4.72 o
   7   5  24        0.79       -0.99      5.29 o
   0   6  24        1.53       -7.08      7.08 o
   1   6  24        3.83       15.86      6.31 o
   2   6  24       14.63       19.62      4.54 o
   3   6  24        2.57       -2.19      4.56 o
   4   6  24       20.20       21.56      4.31 o
   5   6  24        0.94        8.93      4.40 o
   6   6  24        1.13        5.24      5.14 o
   7   6  24        2.32        2.04      6.01 o
   0   7  24        2.73        8.26      8.66 o
   1   7  24        1.07        1.95      3.95 o
   2   7  24        7.73       15.05      5.06 o
   3   7  24        9.88       20.60      5.08 o
   4   7  24       16.60       21.88      4.68 o
   5   7  24        0.25        4.45      4.75 o
   6   7  24        3.77       -4.12      5.03 o
   0   8  24        0.44        2.83      5.52 o
   1   8  24        3.65        1.97      3.60 o
   2   8  24        2.56        1.46      3.59 o
   3   8  24       24.78       31.64      5.17 o
   4   8  24        7.32        8.34      5.20 o
   5   8  24       13.14       11.54      5.68 o
   0   9  24        3.39        2.06      5.49 o
   1   9  24        1.33       -3.89      3.89 o
   2   9  24        6.04        5.34      4.20 o
   3   9  24        3.76        0.26      4.30 o
   4   9  24        9.78       12.23      5.35 o
   0  10  24        2.70        5.97      6.88 o
   1  10  24        0.49        2.44      4.79 o
   2  10  24        0.54        0.01      4.83 o
   3  10  24        5.19        2.85      5.46 o
   1   0  25        2.93        4.63      3.71 o
   2   0  25       29.08       43.35      6.06 o
   3   0  25        0.24        1.58      4.18 o
   4   0  25        7.92       10.53      5.19 o
   5   0  25        0.28       -1.60      5.40 o
   6   0  25        0.24        3.54      6.18 o
   7   0  25        0.06        1.63      6.90 o
   0   1  25       27.28       28.10      4.31 o
   1   1  25        4.70        8.97      2.65 o
   2   1  25       20.80       17.39      4.29 o
   3   1  25        0.89        2.08      3.04 o
   4   1  25        0.30        4.25      3.47 o
   5   1  25        3.30        4.63      3.93 o
   6   1  25        0.08       -0.20      4.16 o
   7   1  25        1.06        3.95      5.14 o
   0   2  25        0.24        5.19     11.49 o
   1   2  25        1.83       -2.17      2.96 o
   2   2  25        4.36        1.58      3.40 o
   3   2  25        8.13        9.92      3.14 o
   4   2  25        2.72        2.40      3.43 o
   5   2  25        5.01        6.49      3.99 o
   6   2  25        0.99        3.25      4.41 o
   7   2  25        1.72        0.12      5.73 o
   0   3  25        2.03        7.38      6.70 o
   1   3  25        7.67        6.52      4.93 o
   2   3  25       12.55        9.02      3.72 o
   3   3  25       27.10       35.65      4.94 o
   4   3  25        3.73       -3.43      3.43 o
   5   3  25        5.02        4.93      4.04 o
   6   3  25        0.35        6.78      4.83 o
   0   4  25        0.25        1.60      7.33 o
   1   4  25        3.87        7.46      5.56 o
   2   4  25       11.16       11.94      3.95 o
   3   4  25        7.08        6.27      4.42 o
   4   4  25        5.66        6.07      3.63 o
   5   4  25        4.42        4.66      4.09 o
   6   4  25        1.07       -1.97      4.78 o
   0   5  25        1.19        1.52      8.17 o
   1   5  25        3.35       -5.54      5.54 o
   2   5  25       10.88       14.23      4.35 o
   3   5  25       18.79       19.37      5.37 o
   4   5  25       24.07       34.68      4.48 o
   5   5  25        5.19        9.98      4.60 o
   6   5  25        2.77        3.15      5.23 o
   0   6  25       14.64        6.36      8.69 o
   1   6  25        0.06       -3.04      6.14 o
   2   6  25       12.93       17.73      4.82 o
   3   6  25        3.93       15.07      5.12 o
   4   6  25       16.58       21.97      4.98 o
   5   6  25        0.12        2.11      4.49 o
   0   7  25        0.27       10.36      9.74 o
   1   7  25        4.92        6.19      4.63 o
   2   7  25        2.56        2.45      5.61 o
   3   7  25       17.54       18.06      6.54 o
   4   7  25        5.62        9.48      4.48 o
   0   8  25        1.74       -2.77      5.09 o
   1   8  25        4.13        5.78      4.33 o
   2   8  25        5.36        6.38      3.93 o
   3   8  25        2.02        2.74      4.24 o
   0   9  25        0.96        4.19      6.56 o
   1   9  25        3.25        4.61      4.21 o
   0   0  26        0.63       -0.11      5.51 o
   1   0  26       10.09       10.83      5.32 o
   2   0  26        5.05       11.38      4.87 o
   3   0  26        2.87        6.36      4.96 o
   4   0  26        0.03        3.19      5.15 o
   5   0  26        0.72        7.61      5.85 o
   0   1  26        9.65       14.46      4.09 o
   1   1  26        3.84        5.31      3.04 o
   2   1  26        3.58        2.01      2.93 o
   3   1  26       11.15       12.42      3.54 o
   4   1  26        5.69        8.31      3.70 o
   5   1  26        3.57        9.08      4.20 o
   0   2  26        0.20        2.15      6.62 o
   1   2  26        6.94        2.98      3.38 o
   2   2  26        1.69       -0.18      4.01 o
   3   2  26        9.45       12.59      3.41 o
   4   2  26        5.62        4.54      3.71 o
   5   2  26        3.34        8.25      4.23 o
   0   3  26       18.46       21.10      8.22 o
   1   3  26       11.51       18.83      7.95 o
   2   3  26        7.39        4.79      3.91 o
   3   3  26        1.81        3.85      4.24 o
   4   3  26        0.83        2.64      3.70 o
   5   3  26       11.23        7.66      4.99 o
   0   4  26        5.52        5.48     11.02 o
   1   4  26        0.85        6.19      5.90 o
   2   4  26       11.40       10.69      4.28 o
   3   4  26        8.25       15.92      4.73 o
   4   4  26        1.83        4.59      3.73 o
   0   5  26        0.40       -2.72      7.74 o
   1   5  26        0.18        0.01      5.72 o
   2   5  26        2.56        5.05      4.29 o
   3   5  26        6.39        8.57      4.90 o
   4   5  26        1.40        3.14      7.04 o
   0   6  26       13.11       12.62      9.84 o
   1   6  26        5.01        7.22      8.65 o
   2   6  26        0.19       -0.95      4.49 o
   3   6  26       10.49       32.07     16.60 o
   0   7  26        0.24        4.04     13.30 o
   1   0  27        2.03        2.84      5.04 o
   2   0  27        7.98       12.08      4.74 o
   3   0  27        3.16       -2.59      4.77 o
   0   1  27        8.26        6.24      4.25 o
   1   1  27        6.10       12.06      3.10 o
   2   1  27        2.91        1.47      3.15 o
   3   1  27        0.93       -2.24      4.68 o
   0   2  27        0.78       -1.97      6.44 o
   1   2  27        0.67        3.51      3.62 o
   2   2  27        4.18        3.35      3.94 o
   0   3  27        3.04       -3.14      8.89 o
   1   3  27        0.49       -1.05      5.38 o
 
